# Supplementary material for: eduSPIM: Light Sheet Microscopy in the Museum
Source: PLoS One. 2016 Aug 25;11(8):e0161402. doi: 10.1371/journal.pone.0161402 (PMC4999180; doi:10.1371/journal.pone.0161402)
Supplement: S1 3DModels — Complete, assembled eduSPIM is provided as .step file. The assembly also contains the models for all homebuilt parts. (ZIP) [file pone.0161402.s002.zip]

Archive with 7 entries (4 files):
- S1_3DModels/
- S1_3DModels/.DS_Store
- __MACOSX/
- __MACOSX/S1_3DModels/
- __MACOSX/S1_3DModels/._.DS_Store
- S1_3DModels/EduSPIM.STEP
- __MACOSX/S1_3DModels/._EduSPIM.STEP
