# Supplementary material for: eduSPIM: Light Sheet Microscopy in the Museum
Source: PLoS One. 2016 Aug 25;11(8):e0161402. doi: 10.1371/journal.pone.0161402 (PMC4999180; doi:10.1371/journal.pone.0161402)
Supplement: S1 3DModels — Complete, assembled eduSPIM is provided as .step file. The assembly also contains the models for all homebuilt parts. (ZIP) [file pone.0161402.s002.zip › S1_3DModels/EduSPIM.STEP]

ISO-10303-21;
HEADER;
FILE_DESCRIPTION (( 'STEP AP214' ),
    '1' );
FILE_NAME ('EduSPIMMotorized3.STEP',
    '2016-04-19T15:06:44',
    ( 'huiskenlab' ),
    ( '' ),
    'SwSTEP 2.0',
    'SolidWorks 2012',
    '' );
FILE_SCHEMA (( 'AUTOMOTIVE_DESIGN' ));
ENDSEC;

DATA;
#1 = CARTESIAN_POINT ( 'NONE',  ( 11.06847892667828900, 22.99493328833988300, -12.82009335338082100 ) ) ;
#2 = COLOUR_RGB ( '',0.7764705882352941300, 0.7568627450980391900, 0.7372549019607843600 ) ;
#3 = SURFACE_STYLE_FILL_AREA ( #12761 ) ;
#4 = CARTESIAN_POINT ( 'NONE',  ( -6.946262952346515400, -0.8636843848879864900, -23.50000000000000700 ) ) ;
#5 = SURFACE_STYLE_FILL_AREA ( #60120 ) ;
#6 = CARTESIAN_POINT ( 'NONE',  ( 11.05630752018248400, 23.01376105832865400, -12.81722129770145100 ) ) ;
#7 = EDGE_CURVE ( 'NONE', #190876, #190925, #500908, .T. ) ;
#9 = CARTESIAN_POINT ( 'NONE',  ( -6.126854965114347400, -1.115194075653285200, -23.50000000000001400 ) ) ;
#8 = FACE_OUTER_BOUND ( 'NONE', #320333, .T. ) ;
#11 = CARTESIAN_POINT ( 'NONE',  ( 11.04926966454666900, 23.02696176089391100, -12.81519389395061700 ) ) ;
#10 = COLOUR_RGB ( '',0.7529411764705882200, 0.7529411764705882200, 0.7529411764705882200 ) ;
#12 = EDGE_CURVE ( 'NONE', #192779, #192310, #500900, .T. ) ;
#13 = CARTESIAN_POINT ( 'NONE',  ( -5.569145979580207900, -1.199086045792298000, -23.50000000000001100 ) ) ;
#14 = PRESENTATION_STYLE_ASSIGNMENT (( #12832 ) ) ;
#15 = CARTESIAN_POINT ( 'NONE',  ( 11.04032750413503900, 23.04773503402960000, -12.81197714676624100 ) ) ;
#16 = CARTESIAN_POINT ( 'NONE',  ( -5.000000000000040900, -1.199196858893459000, -23.50000000000000700 ) ) ;
#17 = EDGE_CURVE ( 'NONE', #192913, #192930, #500905, .T. ) ;
#19 = CARTESIAN_POINT ( 'NONE',  ( 11.03761588783817700, 23.05482149361288400, -12.81087561738103100 ) ) ;
#18 = CYLINDRICAL_SURFACE ( 'NONE', #811550, 0.09999999999999940900 ) ;
#20 = CARTESIAN_POINT ( 'NONE',  ( 11.03395211915340500, 23.06569409031578700, -12.80917851834413300 ) ) ;
#22 = EDGE_CURVE ( 'NONE', #166162, #166204, #500913, .T. ) ;
#21 = COLOUR_RGB ( '',0.5019607843137254800, 0.5019607843137254800, 0.5019607843137254800 ) ;
#23 = CARTESIAN_POINT ( 'NONE',  ( -5.000000000000040900, -1.120585189968896800, -22.00000000000000400 ) ) ;
#24 = CARTESIAN_POINT ( 'NONE',  ( 11.03279813888523500, 23.06935877368352200, -12.80860535075198700 ) ) ;
#25 = EDGE_CURVE ( 'NONE', #166189, #166179, #500921, .T. ) ;
#26 = CARTESIAN_POINT ( 'NONE',  ( 11.03062473026906800, 23.07676908403728800, -12.80744392729160300 ) ) ;
#27 = CARTESIAN_POINT ( 'NONE',  ( -5.367732300139501900, -1.120514286450879000, -21.99999999999999600 ) ) ;
#28 = EDGE_CURVE ( 'NONE', #190862, #190896, #500930, .T. ) ;
#29 = CARTESIAN_POINT ( 'NONE',  ( 11.02944399424840500, 23.08115612587770800, -12.80675472153338600 ) ) ;
#30 = CARTESIAN_POINT ( 'NONE',  ( 8.635999999999999200, 20.31999999999995100, 4.757539371382408800 ) ) ;
#31 = CARTESIAN_POINT ( 'NONE',  ( 11.02232639181122300, 23.10945816416812100, -12.80230036935919100 ) ) ;
#32 = EDGE_CURVE ( 'NONE', #146126, #146114, #500934, .T. ) ;
#33 = DIRECTION ( 'NONE',  ( 1.000000000000000000, 9.240074096217375200E-015, -4.044843223891631600E-020 ) ) ;
#34 = CARTESIAN_POINT ( 'NONE',  ( 11.01892724099830500, 23.13941746398466700, -12.79753182192372800 ) ) ;
#35 = EDGE_CURVE ( 'NONE', #146126, #730144, #500940, .T. ) ;
#36 = DIRECTION ( 'NONE',  ( 0.0000000000000000000, -9.237183863469092400E-015, -1.000000000000000000 ) ) ;
#37 = CARTESIAN_POINT ( 'NONE',  ( 11.01845569620250500, 23.17416655555042800, -12.79188037039757800 ) ) ;
#38 = CARTESIAN_POINT ( 'NONE',  ( 14.29999999999995600, -7.182663157217431800, -17.25733743294499700 ) ) ;
#39 = EDGE_CURVE ( 'NONE', #191609, #192052, #500947, .T. ) ;
#40 = CARTESIAN_POINT ( 'NONE',  ( 11.21789794303795100, 22.89871199644531100, -12.70609866424432600 ) ) ;
#41 = CARTESIAN_POINT ( 'NONE',  ( -5.732131077740319800, -1.084567173095371000, -22.00000000000000400 ) ) ;
#42 = CARTESIAN_POINT ( 'NONE',  ( 11.20835955527072300, 22.89906958965153500, -12.70604586139254300 ) ) ;
#43 = EDGE_CURVE ( 'NONE', #146114, #146090, #500958, .T. ) ;
#44 = CARTESIAN_POINT ( 'NONE',  ( -6.456796510243364700, -0.9404162783866101300, -22.00000000000000000 ) ) ;
#45 = CARTESIAN_POINT ( 'NONE',  ( 11.19979487541111700, 22.89966187266236700, -12.70595839743614000 ) ) ;
#46 = FACE_OUTER_BOUND ( 'NONE', #606440, .T. ) ;
#47 = EDGE_CURVE ( 'NONE', #146114, #730148, #500971, .T. ) ;
#48 = CARTESIAN_POINT ( 'NONE',  ( -6.805318957142344700, -0.8351231884905456800, -22.00000000000000000 ) ) ;
#49 = COLOUR_RGB ( '',0.7529411764705882200, 0.7529411764705882200, 0.7529411764705882200 ) ;
#50 = CARTESIAN_POINT ( 'NONE',  ( 11.18840841748322000, 22.90090231600850100, -12.70577510239150100 ) ) ;
#51 = PRESENTATION_STYLE_ASSIGNMENT (( #3583 ) ) ;
#52 = CARTESIAN_POINT ( 'NONE',  ( -7.486254244427581000, -0.5533382648706055600, -22.00000000000000000 ) ) ;
#53 = EDGE_CURVE ( 'NONE', #192402, #191609, #500989, .T. ) ;
#55 = CARTESIAN_POINT ( 'NONE',  ( 11.18485635848416800, 22.90137446679769100, -12.70570531997126200 ) ) ;
#54 = PRESENTATION_STYLE_ASSIGNMENT (( #60480 ) ) ;
#57 = SURFACE_STYLE_FILL_AREA ( #3579 ) ;
#56 = CARTESIAN_POINT ( 'NONE',  ( -7.811466244001682200, -0.3793208054263300700, -22.00000000000000000 ) ) ;
#58 = CARTESIAN_POINT ( 'NONE',  ( 11.17823909443989500, 22.90243610350017900, -12.70554835843404400 ) ) ;
#60 = EDGE_CURVE ( 'NONE', #192363, #192402, #500981, .T. ) ;
#59 = FACE_OUTER_BOUND ( 'NONE', #670631, .T. ) ;
#61 = CARTESIAN_POINT ( 'NONE',  ( -8.271394547553342100, -0.07195276090833360700, -21.99999999999999300 ) ) ;
#62 = COLOUR_RGB ( '',0.2509803921568627400, 0.2509803921568627400, 0.2509803921568627400 ) ;
#63 = CARTESIAN_POINT ( 'NONE',  ( 11.17606558662512000, 22.90282077022099800, -12.70549148275052300 ) ) ;
#64 = SURFACE_STYLE_FILL_AREA ( #60395 ) ;
#65 = EDGE_CURVE ( 'NONE', #192550, #192363, #500999, .T. ) ;
#66 = CARTESIAN_POINT ( 'NONE',  ( -8.418725301121854800, 0.03719858764005862200, -21.99999999999999600 ) ) ;
#67 = CARTESIAN_POINT ( 'NONE',  ( 11.15749821013134900, 22.90708562036563800, -12.70486048913621600 ) ) ;
#68 = FACE_OUTER_BOUND ( 'NONE', #320347, .T. ) ;
#69 = CYLINDRICAL_SURFACE ( 'NONE', #820437, 6.032500000000029900 ) ;
#70 = CARTESIAN_POINT ( 'NONE',  ( -8.701429446361466100, 0.2688919521549610300, -22.00000000000000400 ) ) ;
#71 = EDGE_CURVE ( 'NONE', #146090, #146076, #501007, .T. ) ;
#72 = CARTESIAN_POINT ( 'NONE',  ( 11.14269687391317400, 22.91286250163503600, -12.70400481599424600 ) ) ;
#73 = SURFACE_STYLE_FILL_AREA ( #12903 ) ;
#74 = CARTESIAN_POINT ( 'NONE',  ( -8.835794465622923300, 0.3904268220257785000, -22.00000000000000000 ) ) ;
#75 = CARTESIAN_POINT ( 'NONE',  ( 11.11676438199796700, 22.92717672590247700, -12.70187330144266900 ) ) ;
#76 = EDGE_CURVE ( 'NONE', #194395, #192146, #501017, .T. ) ;
#77 = FACE_OUTER_BOUND ( 'NONE', #282178, .T. ) ;
#78 = CARTESIAN_POINT ( 'NONE',  ( -9.227003715018998500, 0.7811603093395764800, -22.00000000000000000 ) ) ;
#79 = CARTESIAN_POINT ( 'NONE',  ( 11.10483885595450800, 22.93592588214186600, -12.70056619930037600 ) ) ;
#80 = EDGE_CURVE ( 'NONE', #146090, #730153, #501026, .T. ) ;
#82 = CARTESIAN_POINT ( 'NONE',  ( -9.460822683238129500, 1.066142646386244700, -22.00000000000000000 ) ) ;
#81 = PRESENTATION_STYLE_ASSIGNMENT (( #12948 ) ) ;
#83 = CARTESIAN_POINT ( 'NONE',  ( 11.08851164676053700, 22.95143605530569500, -12.69823275766786400 ) ) ;
#84 = CARTESIAN_POINT ( 'NONE',  ( -9.871231608003046900, 1.680224235542422600, -21.99999999999999600 ) ) ;
#86 = EDGE_CURVE ( 'NONE', #189275, #189304, #501052, .T. ) ;
#85 = COLOUR_RGB ( '',0.5019607843137254800, 0.5019607843137254800, 0.5019607843137254800 ) ;
#87 = CARTESIAN_POINT ( 'NONE',  ( 11.08332942367441600, 22.95700384641448400, -12.69739277157767900 ) ) ;
#88 = CARTESIAN_POINT ( 'NONE',  ( -10.04338273387740100, 2.001400726936994400, -22.00000000000000000 ) ) ;
#89 = CARTESIAN_POINT ( 'NONE',  ( 11.07348533745924800, 22.96893454536391800, -12.69558617035720300 ) ) ;
#90 = EDGE_CURVE ( 'NONE', #166590, #166872, #501038, .T. ) ;
#91 = CARTESIAN_POINT ( 'NONE',  ( -10.32532963696045200, 2.681068128287171800, -21.99999999999999600 ) ) ;
#92 = CARTESIAN_POINT ( 'NONE',  ( 11.06847892667828900, 22.97582662199459600, -12.69453883391822500 ) ) ;
#93 = EDGE_CURVE ( 'NONE', #190896, #190907, #501061, .T. ) ;
#94 = CARTESIAN_POINT ( 'NONE',  ( -10.43175217944639700, 3.031284860959909500, -22.00000000000000000 ) ) ;
#95 = CARTESIAN_POINT ( 'NONE',  ( 11.05630752018248400, 22.99451990791202100, -12.69168729292228000 ) ) ;
#96 = CARTESIAN_POINT ( 'NONE',  ( -10.57660243724328100, 3.758038468481806700, -21.99999999999999600 ) ) ;
#97 = EDGE_CURVE ( 'NONE', #146076, #146058, #501069, .T. ) ;
#98 = CARTESIAN_POINT ( 'NONE',  ( 11.04926966454666900, 23.00762631974467000, -12.68967437062681100 ) ) ;
#99 = CARTESIAN_POINT ( 'NONE',  ( -10.61284515428499700, 4.124263261326751400, -21.99999999999999600 ) ) ;
#100 = CARTESIAN_POINT ( 'NONE',  ( 11.04032750413504100, 23.02825121235795800, -12.68648060020803600 ) ) ;
#101 = EDGE_CURVE ( 'NONE', #190810, #190907, #501079, .T. ) ;
#102 = CARTESIAN_POINT ( 'NONE',  ( -10.61293503167970300, 4.674320443037464300, -21.99999999999999600 ) ) ;
#103 = CARTESIAN_POINT ( 'NONE',  ( 11.03761588783817900, 23.03528705437279100, -12.68538693888986500 ) ) ;
#104 = EDGE_CURVE ( 'NONE', #146076, #730157, #501084, .T. ) ;
#105 = CARTESIAN_POINT ( 'NONE',  ( -10.60400463237903800, 4.857000222756291000, -21.99999999999999300 ) ) ;
#106 = CARTESIAN_POINT ( 'NONE',  ( 11.03395211915340500, 23.04608198967067500, -12.68370196198894300 ) ) ;
#107 = CARTESIAN_POINT ( 'NONE',  ( -10.56822311691325200, 5.221014553824445200, -21.99999999999999600 ) ) ;
#109 = EDGE_CURVE ( 'NONE', #165008, #164965, #501105, .T. ) ;
#108 = FACE_OUTER_BOUND ( 'NONE', #291319, .T. ) ;
#110 = CARTESIAN_POINT ( 'NONE',  ( 11.03279813888523500, 23.04972049672863900, -12.68313288845102700 ) ) ;
#111 = CARTESIAN_POINT ( 'NONE',  ( -10.54162849646863600, 5.401055134058022800, -21.99999999999999600 ) ) ;
#113 = CARTESIAN_POINT ( 'NONE',  ( 11.03062473026906800, 23.05707787629416600, -12.68197976087249900 ) ) ;
#112 = PRESENTATION_STYLE_ASSIGNMENT (( #3612 ) ) ;
#114 = EDGE_CURVE ( 'NONE', #190810, #190862, #501094, .T. ) ;
#115 = COLOUR_RGB ( '',0.0000000000000000000, 0.0000000000000000000, 0.0000000000000000000 ) ;
#116 = CARTESIAN_POINT ( 'NONE',  ( -10.43342458551504100, 5.946922858899047700, -22.00000000000000400 ) ) ;
#117 = CARTESIAN_POINT ( 'NONE',  ( 11.02944399424840500, 23.06143358212144200, -12.68129547801255400 ) ) ;
#118 = SURFACE_STYLE_FILL_AREA ( #3609 ) ;
#119 = EDGE_CURVE ( 'NONE', #190798, #190828, #501116, .T. ) ;
#121 = FACE_OUTER_BOUND ( 'NONE', #670650, .T. ) ;
#120 = CARTESIAN_POINT ( 'NONE',  ( -10.32642165442407900, 6.300228422164025200, -22.00000000000000000 ) ) ;
#122 = CARTESIAN_POINT ( 'NONE',  ( 11.02232639181122300, 23.08953346299548700, -12.67687294263960700 ) ) ;
#123 = COLOUR_RGB ( '',0.7764705882352941300, 0.7568627450980391900, 0.7372549019607843600 ) ;
#124 = CARTESIAN_POINT ( 'NONE',  ( -10.11615814465977400, 6.808138477534637200, -22.00000000000000400 ) ) ;
#126 = EDGE_CURVE ( 'NONE', #191421, #190320, #501123, .T. ) ;
#125 = PRESENTATION_STYLE_ASSIGNMENT (( #60550 ) ) ;
#127 = CARTESIAN_POINT ( 'NONE',  ( 11.01892724099830400, 23.11927876781340900, -12.67213845625724700 ) ) ;
#128 = CARTESIAN_POINT ( 'NONE',  ( -10.03805891330229200, 6.973397522483936400, -22.00000000000000000 ) ) ;
#130 = CARTESIAN_POINT ( 'NONE',  ( 11.01845569620250500, 23.15377965158221200, -12.66652737224200800 ) ) ;
#129 = SURFACE_STYLE_FILL_AREA ( #60445 ) ;
#131 = EDGE_CURVE ( 'NONE', #189241, #189253, #501129, .T. ) ;
#132 = CARTESIAN_POINT ( 'NONE',  ( -9.865837661048589200, 7.295826998700723800, -21.99999999999999600 ) ) ;
#133 = FACE_OUTER_BOUND ( 'NONE', #320368, .T. ) ;
#134 = CYLINDRICAL_SURFACE ( 'NONE', #820450, 6.032500000000029900 ) ;
#135 = EDGE_CURVE ( 'NONE', #146058, #146040, #501141, .T. ) ;
#136 = CARTESIAN_POINT ( 'NONE',  ( -9.772419819072032600, 7.451941671789880300, -21.99999999999999600 ) ) ;
#137 = SURFACE_STYLE_FILL_AREA ( #13021 ) ;
#138 = CARTESIAN_POINT ( 'NONE',  ( -9.463907035316284000, 7.914487319604644400, -22.00000000000000400 ) ) ;
#139 = EDGE_CURVE ( 'NONE', #146058, #730162, #501151, .T. ) ;
#140 = CARTESIAN_POINT ( 'NONE',  ( 11.63361194620250500, 23.07271643555593600, -12.80807909838460300 ) ) ;
#141 = PRESENTATION_STYLE_ASSIGNMENT (( #13064 ) ) ;
#142 = CARTESIAN_POINT ( 'NONE',  ( -9.230995811446590000, 8.198882251548004900, -22.00000000000000400 ) ) ;
#143 = CARTESIAN_POINT ( 'NONE',  ( 11.55806397595807800, 23.29742349134973600, -12.77139144945685000 ) ) ;
#144 = EDGE_CURVE ( 'NONE', #194395, #194407, #501163, .T. ) ;
#145 = FACE_OUTER_BOUND ( 'NONE', #878910, .T. ) ;
#146 = CARTESIAN_POINT ( 'NONE',  ( -8.711710536510137700, 8.718724124939248200, -22.00000000000000000 ) ) ;
#147 = CARTESIAN_POINT ( 'NONE',  ( 11.61860931296199500, 23.10802775392665300, -12.80251850099236100 ) ) ;
#149 = EDGE_CURVE ( 'NONE', #192705, #192692, #876926, .T. ) ;
#148 = COLOUR_RGB ( '',0.5019607843137254800, 0.5019607843137254800, 0.5019607843137254800 ) ;
#150 = CARTESIAN_POINT ( 'NONE',  ( -8.428961397058143800, 8.951017214050875000, -22.00000000000000400 ) ) ;
#151 = CARTESIAN_POINT ( 'NONE',  ( 11.60819374996067500, 23.13498554848557700, -12.79821009058221600 ) ) ;
#152 = CARTESIAN_POINT ( 'NONE',  ( -7.814669866571305700, 9.362074286156126100, -22.00000000000000000 ) ) ;
#153 = EDGE_CURVE ( 'NONE', #190828, #190841, #501155, .T. ) ;
#154 = CARTESIAN_POINT ( 'NONE',  ( 11.60481483028568500, 23.14402414770734500, -12.79675846181346800 ) ) ;
#155 = CARTESIAN_POINT ( 'NONE',  ( -7.493692818878088200, 9.534367741572440400, -22.00000000000000000 ) ) ;
#156 = CARTESIAN_POINT ( 'NONE',  ( 11.59988585276138000, 23.15766097189912600, -12.79455740961231500 ) ) ;
#157 = EDGE_CURVE ( 'NONE', #190743, #190841, #501171, .T. ) ;
#158 = CARTESIAN_POINT ( 'NONE',  ( -6.812999832059521300, 9.817084902255688300, -22.00000000000000000 ) ) ;
#159 = CARTESIAN_POINT ( 'NONE',  ( 11.59826609391797300, 23.16221973417018600, -12.79381979065980000 ) ) ;
#160 = EDGE_CURVE ( 'NONE', #194407, #192156, #501186, .T. ) ;
#161 = CARTESIAN_POINT ( 'NONE',  ( -6.461748127553756000, 9.923876720590096000, -22.00000000000000400 ) ) ;
#162 = CARTESIAN_POINT ( 'NONE',  ( 11.59507304356055500, 23.17136355419303600, -12.79233662060479800 ) ) ;
#163 = CARTESIAN_POINT ( 'NONE',  ( -5.734754306436901300, 10.06886130439229500, -22.00000000000000000 ) ) ;
#164 = EDGE_CURVE ( 'NONE', #146040, #146027, #501197, .T. ) ;
#165 = CARTESIAN_POINT ( 'NONE',  ( 11.59317909276920300, 23.17689983783096300, -12.79143601097060700 ) ) ;
#166 = CARTESIAN_POINT ( 'NONE',  ( -5.368670567438471200, 10.10514327182590400, -21.99999999999999600 ) ) ;
#167 = CARTESIAN_POINT ( 'NONE',  ( 11.58211450562140300, 23.20972259537351300, -12.78608560086787300 ) ) ;
#168 = EDGE_CURVE ( 'NONE', #146040, #730164, #501181, .T. ) ;
#169 = COLOUR_RGB ( '',0.2509803921568627400, 0.2509803921568627400, 0.2509803921568627400 ) ;
#170 = CARTESIAN_POINT ( 'NONE',  ( -5.000000000000040900, 10.10521491479202000, -22.00000000000000400 ) ) ;
#171 = CARTESIAN_POINT ( 'NONE',  ( 11.56920868924889900, 23.24601159827327700, -12.78009991985572200 ) ) ;
#173 = EDGE_CURVE ( 'NONE', #190072, #190039, #501223, .T. ) ;
#172 = FACE_OUTER_BOUND ( 'NONE', #606942, .T. ) ;
#174 = CARTESIAN_POINT ( 'NONE',  ( 8.635999999999940600, 26.82947800387771100, 21.30308548255781200 ) ) ;
#175 = CARTESIAN_POINT ( 'NONE',  ( 11.55323219936706300, 23.28939121320026800, -12.77275200734169900 ) ) ;
#176 = EDGE_CURVE ( 'NONE', #189919, #190072, #501210, .T. ) ;
#177 = CARTESIAN_POINT ( 'NONE',  ( 11.63361194620250500, 23.05305417530196300, -12.68261039502912400 ) ) ;
#178 = FACE_OUTER_BOUND ( 'NONE', #670598, .T. ) ;
#179 = DIRECTION ( 'NONE',  ( 3.382867820142123200E-015, -0.3661123736714151900, -0.9305706474226886900 ) ) ;
#180 = CARTESIAN_POINT ( 'NONE',  ( 11.62592476040231500, 23.07047894428237100, -12.67987975118412300 ) ) ;
#181 = EDGE_CURVE ( 'NONE', #146027, #146005, #501241, .T. ) ;
#182 = PRESENTATION_STYLE_ASSIGNMENT (( #60628 ) ) ;
#184 = CARTESIAN_POINT ( 'NONE',  ( 11.61860931296199500, 23.08811326997003400, -12.67708951618968300 ) ) ;
#183 = PRESENTATION_STYLE_ASSIGNMENT (( #3636 ) ) ;
#186 = EDGE_CURVE ( 'NONE', #192717, #192705, #873186, .T. ) ;
#185 = SURFACE_STYLE_FILL_AREA ( #60538 ) ;
#187 = CARTESIAN_POINT ( 'NONE',  ( 8.635999999999935300, 27.29239392590358900, 21.11339835041564300 ) ) ;
#188 = CARTESIAN_POINT ( 'NONE',  ( 11.60819374996067500, 23.11487850885353600, -12.67281188013961000 ) ) ;
#189 = SURFACE_STYLE_FILL_AREA ( #3631 ) ;
#190 = COLOUR_RGB ( '',0.0000000000000000000, 0.0000000000000000000, 0.0000000000000000000 ) ;
#191 = EDGE_CURVE ( 'NONE', #146027, #730169, #501259, .T. ) ;
#192 = CARTESIAN_POINT ( 'NONE',  ( 11.60481483028568500, 23.12385254665229400, -12.67137062014778200 ) ) ;
#193 = CONICAL_SURFACE ( 'NONE', #549100, 1.422400000000000100, 0.7853981633974502800 ) ;
#194 = FACE_OUTER_BOUND ( 'NONE', #320382, .T. ) ;
#195 = CARTESIAN_POINT ( 'NONE',  ( 14.29999999999995600, -7.675467840686569500, -19.52827193399315700 ) ) ;
#196 = CARTESIAN_POINT ( 'NONE',  ( 11.59988585276138000, 23.13739196495699000, -12.66918528974806300 ) ) ;
#197 = EDGE_CURVE ( 'NONE', #194407, #194422, #501249, .T. ) ;
#199 = CARTESIAN_POINT ( 'NONE',  ( 14.29999999999995500, -9.946402341734730300, -19.03546725052401800 ) ) ;
#198 = SURFACE_STYLE_FILL_AREA ( #13135 ) ;
#200 = CARTESIAN_POINT ( 'NONE',  ( 11.59826609391797300, 23.14191816464039800, -12.66845293950235200 ) ) ;
#201 = EDGE_CURVE ( 'NONE', #194422, #192170, #501233, .T. ) ;
#202 = FACE_OUTER_BOUND ( 'NONE', #477620, .T. ) ;
#203 = CARTESIAN_POINT ( 'NONE',  ( 11.59507304356055500, 23.15099667166308700, -12.66698036351917100 ) ) ;
#204 = EDGE_CURVE ( 'NONE', #146005, #145992, #501279, .T. ) ;
#206 = CARTESIAN_POINT ( 'NONE',  ( 11.59317909276920300, 23.15649341041788400, -12.66608618681093800 ) ) ;
#205 = PRESENTATION_STYLE_ASSIGNMENT (( #13182 ) ) ;
#207 = CARTESIAN_POINT ( 'NONE',  ( 11.58211450562140300, 23.18908171969227200, -12.66077399392322500 ) ) ;
#209 = EDGE_CURVE ( 'NONE', #190743, #190798, #501268, .T. ) ;
#208 = COLOUR_RGB ( '',0.0000000000000000000, 0.0000000000000000000, 0.0000000000000000000 ) ;
#210 = DIRECTION ( 'NONE',  ( -3.623440659983799400E-015, 0.3921481398146028900, 0.9199020798106429800 ) ) ;
#211 = CARTESIAN_POINT ( 'NONE',  ( 11.56920868922331100, 23.22511151549745600, -12.65483106776376600 ) ) ;
#212 = EDGE_CURVE ( 'NONE', #190727, #190759, #501293, .T. ) ;
#213 = CARTESIAN_POINT ( 'NONE',  ( 11.55323219936706300, 23.26818127596312300, -12.64753564035081200 ) ) ;
#214 = EDGE_CURVE ( 'NONE', #146005, #730174, #501304, .T. ) ;
#215 = CARTESIAN_POINT ( 'NONE',  ( 7.588793780850325600, 5.587999999999999200, 65.31313402399885600 ) ) ;
#216 = CARTESIAN_POINT ( 'NONE',  ( 11.55323219936706100, 23.28939121320026800, -12.77275200734169900 ) ) ;
#217 = EDGE_CURVE ( 'NONE', #190759, #190780, #501318, .T. ) ;
#218 = CARTESIAN_POINT ( 'NONE',  ( 11.85065886533898500, 23.45585425289996500, -12.74374111760243400 ) ) ;
#219 = EDGE_CURVE ( 'NONE', #190682, #190780, #501309, .T. ) ;
#220 = CARTESIAN_POINT ( 'NONE',  ( 11.56236627010288300, 23.30440522967899100, -12.77020325669124100 ) ) ;
#221 = EDGE_CURVE ( 'NONE', #145992, #145969, #501327, .T. ) ;
#223 = CARTESIAN_POINT ( 'NONE',  ( 11.56802548817575400, 23.31330298024903800, -12.76868515990679500 ) ) ;
#222 = FACE_OUTER_BOUND ( 'NONE', #291250, .T. ) ;
#224 = CARTESIAN_POINT ( 'NONE',  ( 13.99999999813014600, -9.453597658265591600, -16.76453274947586200 ) ) ;
#225 = CARTESIAN_POINT ( 'NONE',  ( 11.56977952364682400, 23.31600641804742600, -12.76822314201548500 ) ) ;
#227 = EDGE_CURVE ( 'NONE', #190682, #190727, #501331, .T. ) ;
#226 = PRESENTATION_STYLE_ASSIGNMENT (( #3662 ) ) ;
#229 = PRESENTATION_STYLE_ASSIGNMENT (( #60706 ) ) ;
#228 = DIRECTION ( 'NONE',  ( 2.613956811250562800E-033, 0.9772546146803996500, -0.2120693709281564500 ) ) ;
#230 = CARTESIAN_POINT ( 'NONE',  ( 11.57302285348251800, 23.32088845940017000, -12.76738786348059800 ) ) ;
#231 = SURFACE_STYLE_FILL_AREA ( #3629 ) ;
#232 = EDGE_CURVE ( 'NONE', #190659, #190694, #501341, .T. ) ;
#233 = DIRECTION ( 'NONE',  ( 0.0000000000000000000, 0.2120693709281572200, 0.9772546146803993100 ) ) ;
#234 = FACE_OUTER_BOUND ( 'NONE', #670534, .T. ) ;
#235 = CARTESIAN_POINT ( 'NONE',  ( 11.57390778387292600, 23.32221358516361300, -12.76716095375707600 ) ) ;
#236 = COLOUR_RGB ( '',0.7764705882352941300, 0.7568627450980391900, 0.7372549019607843600 ) ;
#237 = CARTESIAN_POINT ( 'NONE',  ( 8.635999999999933500, 27.40904263017465700, 21.06317872062491500 ) ) ;
#238 = EDGE_CURVE ( 'NONE', #145992, #730178, #501353, .T. ) ;
#240 = CARTESIAN_POINT ( 'NONE',  ( 11.58371422280102800, 23.33606215702824800, -12.76478625665864900 ) ) ;
#239 = SURFACE_STYLE_FILL_AREA ( #60614 ) ;
#241 = DIRECTION ( 'NONE',  ( -3.684061846822814400E-015, 0.3987088093461589900, 0.9170775786975539100 ) ) ;
#242 = CARTESIAN_POINT ( 'NONE',  ( 11.59286038433028800, 23.34718597253157700, -12.76286751746813200 ) ) ;
#244 = EDGE_CURVE ( 'NONE', #190694, #190713, #501367, .T. ) ;
#243 = COLOUR_RGB ( '',0.0000000000000000000, 0.0000000000000000000, 0.0000000000000000000 ) ;
#245 = CARTESIAN_POINT ( 'NONE',  ( 8.635999999999999200, 20.31999999999995100, 4.757539371382408800 ) ) ;
#246 = CARTESIAN_POINT ( 'NONE',  ( 11.62218151342099800, 23.37853282502794300, -12.75743213333094200 ) ) ;
#247 = EDGE_CURVE ( 'NONE', #191447, #191294, #501358, .T. ) ;
#248 = DIRECTION ( 'NONE',  ( 1.000000000000000000, 9.240074096217375200E-015, -4.044843223891631600E-020 ) ) ;
#249 = CARTESIAN_POINT ( 'NONE',  ( 11.64306403351282900, 23.39593068168878500, -12.75437935352119100 ) ) ;
#250 = DIRECTION ( 'NONE',  ( 0.0000000000000000000, -9.237183863469092400E-015, -1.000000000000000000 ) ) ;
#251 = EDGE_CURVE ( 'NONE', #190604, #190713, #501376, .T. ) ;
#252 = CARTESIAN_POINT ( 'NONE',  ( 11.69252981027293700, 23.42688352368920200, -12.74891434593030900 ) ) ;
#253 = FACE_OUTER_BOUND ( 'NONE', #320417, .T. ) ;
#254 = DIRECTION ( 'NONE',  ( -3.921007835959365900E-015, 0.4243520583357712800, 0.9054972835885229900 ) ) ;
#255 = CARTESIAN_POINT ( 'NONE',  ( 11.71766933557270600, 23.43814203897020200, -12.74690720391064300 ) ) ;
#256 = EDGE_CURVE ( 'NONE', #194422, #194434, #501383, .T. ) ;
#257 = PRESENTATION_STYLE_ASSIGNMENT (( #13384 ) ) ;
#258 = CARTESIAN_POINT ( 'NONE',  ( 11.75214190430920200, 23.44764844548940300, -12.74520952505047500 ) ) ;
#259 = EDGE_CURVE ( 'NONE', #190604, #190659, #501391, .T. ) ;
#261 = CARTESIAN_POINT ( 'NONE',  ( -13.99999999813020500, -10.82431786147468800, -17.60689705324855200 ) ) ;
#260 = SURFACE_STYLE_FILL_AREA ( #13150 ) ;
#262 = CARTESIAN_POINT ( 'NONE',  ( 11.75906990481731500, 23.44927886613958600, -12.74491804709424000 ) ) ;
#263 = DIRECTION ( 'NONE',  ( 0.0000000000000000000, -0.2522628522813080100, -0.9676587484019865100 ) ) ;
#265 = EDGE_CURVE ( 'NONE', #145969, #145957, #501402, .T. ) ;
#264 = COLOUR_RGB ( '',0.7921568627450980000, 0.8196078431372548800, 0.9333333333333333500 ) ;
#266 = CARTESIAN_POINT ( 'NONE',  ( 11.76951213572071000, 23.45131826690435900, -12.74455325745100400 ) ) ;
#267 = DIRECTION ( 'NONE',  ( 0.0000000000000000000, -0.9676587484019860700, 0.2522628522813098500 ) ) ;
#268 = CARTESIAN_POINT ( 'NONE',  ( 11.77300125104537900, 23.45193036191568200, -12.74444373093969100 ) ) ;
#269 = EDGE_CURVE ( 'NONE', #190592, #190625, #501408, .T. ) ;
#270 = CARTESIAN_POINT ( 'NONE',  ( 11.77824748156768700, 23.45274695228110300, -12.74429757819056000 ) ) ;
#271 = EDGE_CURVE ( 'NONE', #190625, #190644, #501411, .T. ) ;
#272 = CARTESIAN_POINT ( 'NONE',  ( 11.77999831799767500, 23.45300222369790400, -12.74425188337015900 ) ) ;
#273 = CARTESIAN_POINT ( 'NONE',  ( -81.59452949630117800, 23.84186111639715100, 32.69439514924621200 ) ) ;
#274 = EDGE_CURVE ( 'NONE', #194434, #192185, #501424, .T. ) ;
#275 = CARTESIAN_POINT ( 'NONE',  ( 11.78350417670275100, 23.45347891658291700, -12.74416654369797700 ) ) ;
#276 = CARTESIAN_POINT ( 'NONE',  ( -81.50921750468002400, 23.95430314638734600, 32.64549297842105300 ) ) ;
#277 = CARTESIAN_POINT ( 'NONE',  ( 11.78585120104026100, 23.45376923652205600, -12.74411456163786800 ) ) ;
#278 = EDGE_CURVE ( 'NONE', #190536, #190644, #501441, .T. ) ;
#279 = COLOUR_RGB ( '',0.2509803921568627400, 0.2509803921568627400, 0.2509803921568627400 ) ;
#280 = CARTESIAN_POINT ( 'NONE',  ( 8.635999999999930000, 27.86497959720996000, 20.85728107358634600 ) ) ;
#281 = CARTESIAN_POINT ( 'NONE',  ( 11.79633721925725400, 23.45498962183326700, -12.74389603504902100 ) ) ;
#282 = EDGE_CURVE ( 'NONE', #166802, #166590, #501435, .T. ) ;
#283 = CARTESIAN_POINT ( 'NONE',  ( -13.99999999813020500, -8.575682138525646500, -18.19310294675132800 ) ) ;
#284 = CARTESIAN_POINT ( 'NONE',  ( 11.81051097423676000, 23.45591157524826900, -12.74373084500529000 ) ) ;
#285 = DIRECTION ( 'NONE',  ( 0.0000000000000000000, 0.2522628522813081300, 0.9676587484019865100 ) ) ;
#287 = EDGE_CURVE ( 'NONE', #165868, #165947, #879128, .T. ) ;
#286 = FACE_OUTER_BOUND ( 'NONE', #606522, .T. ) ;
#288 = CARTESIAN_POINT ( 'NONE',  ( 11.82953757911389300, 23.45667070895201400, -12.74359478796858300 ) ) ;
#289 = FACE_OUTER_BOUND ( 'NONE', #670686, .T. ) ;
#290 = DIRECTION ( 'NONE',  ( 0.0000000000000000000, 0.9676587484019860700, -0.2522628522813098500 ) ) ;
#291 = CARTESIAN_POINT ( 'NONE',  ( 11.55323219936706100, 23.26818127596312300, -12.64753564035081200 ) ) ;
#292 = EDGE_CURVE ( 'NONE', #192065, #192080, #501462, .T. ) ;
#293 = PRESENTATION_STYLE_ASSIGNMENT (( #60831 ) ) ;
#294 = CARTESIAN_POINT ( 'NONE',  ( 11.55806397595763700, 23.27615618069651400, -12.64618480073669300 ) ) ;
#295 = PRESENTATION_STYLE_ASSIGNMENT (( #3686 ) ) ;
#296 = EDGE_CURVE ( 'NONE', #190536, #190592, #501451, .T. ) ;
#298 = SURFACE_STYLE_FILL_AREA ( #60677 ) ;
#297 = CARTESIAN_POINT ( 'NONE',  ( 1.766234027172652700, 14.30000000000000400, 3.805365402326396800 ) ) ;
#299 = CARTESIAN_POINT ( 'NONE',  ( 11.56236627010288300, 23.28308804946699700, -12.64500509506214200 ) ) ;
#300 = SURFACE_STYLE_FILL_AREA ( #3658 ) ;
#302 = EDGE_CURVE ( 'NONE', #194434, #194446, #501481, .T. ) ;
#301 = COLOUR_RGB ( '',0.0000000000000000000, 0.0000000000000000000, 0.0000000000000000000 ) ;
#303 = CARTESIAN_POINT ( 'NONE',  ( 11.56802548817575400, 23.29192224467583100, -12.64349784182615400 ) ) ;
#304 = CONICAL_SURFACE ( 'NONE', #549159, 1.041400000000001700, 0.7853981633974466100 ) ;
#306 = CARTESIAN_POINT ( 'NONE',  ( 8.635999999999928200, 27.97978430120176100, 20.80297811449760600 ) ) ;
#305 = FACE_OUTER_BOUND ( 'NONE', #877963, .T. ) ;
#307 = CARTESIAN_POINT ( 'NONE',  ( 11.56977952364682400, 23.29460637220423200, -12.64303912406264100 ) ) ;
#308 = EDGE_CURVE ( 'NONE', #167258, #167163, #501476, .T. ) ;
#309 = CARTESIAN_POINT ( 'NONE',  ( -81.67917402233970800, 23.72899025640324700, 32.74348382255712400 ) ) ;
#310 = PRESENTATION_STYLE_ASSIGNMENT (( #13466 ) ) ;
#311 = CARTESIAN_POINT ( 'NONE',  ( 11.57302285348251800, 23.29945354183302400, -12.64220981180300500 ) ) ;
#312 = EDGE_CURVE ( 'NONE', #165842, #165868, #501485, .T. ) ;
#313 = CARTESIAN_POINT ( 'NONE',  ( -81.76308002722811400, 23.61566203894720300, 32.79277140523265600 ) ) ;
#315 = CARTESIAN_POINT ( 'NONE',  ( 11.57390778387292600, 23.30076920241244700, -12.64198452286322400 ) ) ;
#314 = SURFACE_STYLE_FILL_AREA ( #13369 ) ;
#316 = EDGE_CURVE ( 'NONE', #190524, #190561, #501495, .T. ) ;
#317 = CARTESIAN_POINT ( 'NONE',  ( 11.58371422280102800, 23.31451885590662000, -12.63962678788692700 ) ) ;
#318 = COLOUR_RGB ( '',0.5019607843137254800, 0.5019607843137254800, 0.5019607843137254800 ) ;
#319 = CARTESIAN_POINT ( 'NONE',  ( 11.59286038433028800, 23.32556321558491800, -12.63772175397634000 ) ) ;
#320 = EDGE_CURVE ( 'NONE', #190561, #190575, #501506, .T. ) ;
#321 = CARTESIAN_POINT ( 'NONE',  ( -14.07499999839313400, -8.272110362474283100, -18.18010011258225600 ) ) ;
#322 = CARTESIAN_POINT ( 'NONE',  ( 11.62218151342099800, 23.35668616199203000, -12.63232519401156000 ) ) ;
#323 = EDGE_CURVE ( 'NONE', #190472, #190575, #501516, .T. ) ;
#324 = CARTESIAN_POINT ( 'NONE',  ( -14.07442811254233000, -8.258519889303411100, -18.10278225022782900 ) ) ;
#325 = CARTESIAN_POINT ( 'NONE',  ( 11.64306403351282900, 23.37395974824815100, -12.62929421977188000 ) ) ;
#326 = CARTESIAN_POINT ( 'NONE',  ( 8.635999999999999200, 20.31999999999995100, 4.757539371382408800 ) ) ;
#327 = EDGE_CURVE ( 'NONE', #194446, #192198, #501527, .T. ) ;
#328 = CARTESIAN_POINT ( 'NONE',  ( 11.69252981027293900, 23.40469149851999500, -12.62386824794950400 ) ) ;
#329 = DIRECTION ( 'NONE',  ( 1.000000000000000000, 9.240074096217375200E-015, -4.044843223891631600E-020 ) ) ;
#330 = CARTESIAN_POINT ( 'NONE',  ( 11.71766933557270800, 23.41586959583470000, -12.62187544265854900 ) ) ;
#331 = EDGE_CURVE ( 'NONE', #145969, #730183, #501543, .T. ) ;
#332 = DIRECTION ( 'NONE',  ( 0.0000000000000000000, -9.237183863469092400E-015, -1.000000000000000000 ) ) ;
#333 = CARTESIAN_POINT ( 'NONE',  ( 11.75214190430920200, 23.42530809945019500, -12.62018989007595400 ) ) ;
#334 = EDGE_CURVE ( 'NONE', #145957, #145938, #501552, .T. ) ;
#335 = CARTESIAN_POINT ( 'NONE',  ( -14.07499999839313700, -8.294602670419703100, -18.26637868415277700 ) ) ;
#336 = CARTESIAN_POINT ( 'NONE',  ( 11.75906990481731500, 23.42692687423859300, -12.61990049410511700 ) ) ;
#337 = CARTESIAN_POINT ( 'NONE',  ( -14.07495013181544300, -8.250696721494739100, -17.99526734392831500 ) ) ;
#338 = EDGE_CURVE ( 'NONE', #191880, #191893, #880062, .T. ) ;
#339 = CARTESIAN_POINT ( 'NONE',  ( 11.76951213572071000, 23.42895170785504200, -12.61953831010219300 ) ) ;
#340 = FACE_OUTER_BOUND ( 'NONE', #606312, .T. ) ;
#341 = CARTESIAN_POINT ( 'NONE',  ( -14.07499019727876500, -8.249952735981974400, -17.98307233414110600 ) ) ;
#342 = CARTESIAN_POINT ( 'NONE',  ( 11.77300125104537900, 23.42955943075913800, -12.61942956592310400 ) ) ;
#343 = EDGE_CURVE ( 'NONE', #191343, #191421, #501533, .T. ) ;
#344 = PRESENTATION_STYLE_ASSIGNMENT (( #3711 ) ) ;
#345 = CARTESIAN_POINT ( 'NONE',  ( -14.07500668508227700, -8.248743604152812400, -17.95814282670473400 ) ) ;
#346 = FACE_OUTER_BOUND ( 'NONE', #670710, .T. ) ;
#347 = CARTESIAN_POINT ( 'NONE',  ( 11.77824748156768700, 23.43037018833623700, -12.61928445712218200 ) ) ;
#349 = EDGE_CURVE ( 'NONE', #145957, #730186, #501559, .T. ) ;
#348 = SURFACE_STYLE_FILL_AREA ( #3683 ) ;
#350 = CARTESIAN_POINT ( 'NONE',  ( -14.07500442094882400, -8.248418845331329400, -17.94896226545678900 ) ) ;
#352 = CARTESIAN_POINT ( 'NONE',  ( 11.77999831799767500, 23.43062363638577500, -12.61923908869335500 ) ) ;
#351 = PRESENTATION_STYLE_ASSIGNMENT (( #60930 ) ) ;
#354 = COLOUR_RGB ( '',0.7764705882352941300, 0.7568627450980391900, 0.7372549019607843600 ) ;
#353 = CARTESIAN_POINT ( 'NONE',  ( -14.07503860486052200, -8.247584632735925700, -17.91701581241614200 ) ) ;
#355 = EDGE_CURVE ( 'NONE', #191369, #191224, #876266, .T. ) ;
#356 = CARTESIAN_POINT ( 'NONE',  ( 11.78350417670275100, 23.43109692432161100, -12.61915435859026100 ) ) ;
#357 = SURFACE_STYLE_FILL_AREA ( #60820 ) ;
#358 = CARTESIAN_POINT ( 'NONE',  ( -14.07511220891449700, -8.247369838063233900, -17.87276468786218700 ) ) ;
#359 = FACE_OUTER_BOUND ( 'NONE', #291332, .T. ) ;
#360 = CARTESIAN_POINT ( 'NONE',  ( 11.78585120104026100, 23.43138517054690300, -12.61910274783058000 ) ) ;
#361 = EDGE_CURVE ( 'NONE', #194446, #194456, #501566, .T. ) ;
#362 = COLOUR_RGB ( '',0.0000000000000000000, 0.0000000000000000000, 0.0000000000000000000 ) ;
#363 = CARTESIAN_POINT ( 'NONE',  ( -14.07509436497937100, -8.249380995212954200, -17.82500097542752500 ) ) ;
#364 = CARTESIAN_POINT ( 'NONE',  ( 11.79633721925725400, 23.43259683882017400, -12.61888578214593400 ) ) ;
#365 = EDGE_CURVE ( 'NONE', #193296, #193309, #501571, .T. ) ;
#366 = CARTESIAN_POINT ( 'NONE',  ( -14.07505632113859500, -8.251928771184861200, -17.78785500306952700 ) ) ;
#367 = CARTESIAN_POINT ( 'NONE',  ( 11.81051097423675200, 23.43351220685363500, -12.61872177203109000 ) ) ;
#368 = PRESENTATION_STYLE_ASSIGNMENT (( #13645 ) ) ;
#369 = CARTESIAN_POINT ( 'NONE',  ( -14.07503224223994600, -8.253463152046075300, -17.76895223561781700 ) ) ;
#370 = EDGE_CURVE ( 'NONE', #194456, #192208, #501584, .T. ) ;
#371 = CARTESIAN_POINT ( 'NONE',  ( 11.82953757911389300, 23.43426591817378600, -12.61858668683036000 ) ) ;
#372 = FACE_OUTER_BOUND ( 'NONE', #320186, .T. ) ;
#373 = CARTESIAN_POINT ( 'NONE',  ( -14.07501306868074100, -8.255432027652977600, -17.74956219412989400 ) ) ;
#374 = CARTESIAN_POINT ( 'NONE',  ( 11.84060303672130000, 23.45639084090471700, -12.74364494779813000 ) ) ;
#375 = EDGE_CURVE ( 'NONE', #166581, #166590, #501598, .T. ) ;
#377 = CARTESIAN_POINT ( 'NONE',  ( -14.07500353908021200, -8.256846368621028300, -17.73652858426573100 ) ) ;
#376 = FACE_OUTER_BOUND ( 'NONE', #879113, .T. ) ;
#378 = EDGE_CURVE ( 'NONE', #190039, #189974, #501586, .T. ) ;
#379 = CARTESIAN_POINT ( 'NONE',  ( -14.07500024866721400, -8.257864194544255900, -17.72783814243175700 ) ) ;
#380 = COLOUR_RGB ( '',0.5019607843137254800, 0.5019607843137254800, 0.5019607843137254800 ) ;
#381 = CARTESIAN_POINT ( 'NONE',  ( 11.82953757911389300, 23.45667070895201400, -12.74359478796858300 ) ) ;
#382 = CARTESIAN_POINT ( 'NONE',  ( -14.07499599400788900, -8.267244025034473900, -17.65128969245184000 ) ) ;
#383 = EDGE_CURVE ( 'NONE', #192561, #192550, #501607, .T. ) ;
#385 = PLANE ( 'NONE',  #148740 ) ;
#384 = SURFACE_STYLE_FILL_AREA ( #13589 ) ;
#386 = CARTESIAN_POINT ( 'NONE',  ( -14.07577157619451900, -8.283070352608554300, -17.56703367076485400 ) ) ;
#387 = CARTESIAN_POINT ( 'NONE',  ( 11.86422816478086700, 23.45466427192042500, -12.74395428101004800 ) ) ;
#389 = EDGE_CURVE ( 'NONE', #189664, #189954, #501612, .T. ) ;
#388 = CYLINDRICAL_SURFACE ( 'NONE', #812008, 5.000000032999995600 ) ;
#390 = CARTESIAN_POINT ( 'NONE',  ( -14.07575987265630100, -8.326681861654359200, -17.42540340960206200 ) ) ;
#391 = CARTESIAN_POINT ( 'NONE',  ( 11.86849885734738800, 23.45420342824218100, -12.74403681920363200 ) ) ;
#392 = EDGE_CURVE ( 'NONE', #145938, #145924, #501621, .T. ) ;
#393 = CARTESIAN_POINT ( 'NONE',  ( -14.07561118848635600, -8.344571016720049500, -17.37571755359593300 ) ) ;
#394 = CARTESIAN_POINT ( 'NONE',  ( 11.87653542798556000, 23.45315336873715900, -12.74422483261897600 ) ) ;
#395 = CARTESIAN_POINT ( 'NONE',  ( -14.07532533504994300, -8.377846522440027100, -17.29847945696226900 ) ) ;
#396 = EDGE_CURVE ( 'NONE', #190008, #189910, #501629, .T. ) ;
#397 = CARTESIAN_POINT ( 'NONE',  ( 11.87923064749127600, 23.45276326487145000, -12.74429467754887400 ) ) ;
#398 = CARTESIAN_POINT ( 'NONE',  ( -14.07522259506587600, -8.390013020223717500, -17.27228638564621100 ) ) ;
#399 = CARTESIAN_POINT ( 'NONE',  ( 11.90215129444197100, 23.44850067816935600, -12.74505745045043200 ) ) ;
#400 = EDGE_CURVE ( 'NONE', #189910, #189729, #501650, .T. ) ;
#401 = CARTESIAN_POINT ( 'NONE',  ( -14.07510075656699800, -8.410055636521871500, -17.23249455248369300 ) ) ;
#402 = CARTESIAN_POINT ( 'NONE',  ( 11.91965629700722900, 23.44331430860387000, -12.74598472143947200 ) ) ;
#403 = FACE_OUTER_BOUND ( 'NONE', #670725, .T. ) ;
#404 = EDGE_CURVE ( 'NONE', #194456, #194469, #501661, .T. ) ;
#405 = CARTESIAN_POINT ( 'NONE',  ( -14.07504813198331700, -8.420525163149347800, -17.21247354307966800 ) ) ;
#406 = COLOUR_RGB ( '',0.2509803921568627400, 0.2509803921568627400, 0.2509803921568627400 ) ;
#407 = CARTESIAN_POINT ( 'NONE',  ( 11.96862138215748300, 23.42286462762415400, -12.74962552919307900 ) ) ;
#408 = PRESENTATION_STYLE_ASSIGNMENT (( #61008 ) ) ;
#409 = CARTESIAN_POINT ( 'NONE',  ( -14.07501290790687200, -8.433563236357423800, -17.18893864268132500 ) ) ;
#410 = EDGE_CURVE ( 'NONE', #190008, #189664, #501638, .T. ) ;
#412 = CARTESIAN_POINT ( 'NONE',  ( 11.99847190343743500, 23.40119157324470600, -12.75346966048220700 ) ) ;
#411 = PRESENTATION_STYLE_ASSIGNMENT (( #3737 ) ) ;
#413 = SURFACE_STYLE_FILL_AREA ( #60919 ) ;
#414 = CARTESIAN_POINT ( 'NONE',  ( -14.07500478616999700, -8.439331630945439100, -17.17881913258560500 ) ) ;
#415 = CARTESIAN_POINT ( 'NONE',  ( 12.04852049866526900, 23.34620606638278400, -12.76305581453711300 ) ) ;
#417 = EDGE_CURVE ( 'NONE', #190039, #190008, #501682, .T. ) ;
#416 = SURFACE_STYLE_FILL_AREA ( #3732 ) ;
#419 = COLOUR_RGB ( '',0.0000000000000000000, 0.0000000000000000000, 0.0000000000000000000 ) ;
#418 = CARTESIAN_POINT ( 'NONE',  ( -14.07500107552274600, -8.443217831048215800, -17.17206597615492200 ) ) ;
#420 = CARTESIAN_POINT ( 'NONE',  ( 12.06709716639641300, 23.31510177825362000, -12.76841015413029200 ) ) ;
#421 = CYLINDRICAL_SURFACE ( 'NONE', #549226, 1.422400000000000100 ) ;
#422 = EDGE_CURVE ( 'NONE', #189954, #189783, #501692, .T. ) ;
#423 = CARTESIAN_POINT ( 'NONE',  ( -14.07500004667665300, -8.445861068059418400, -17.16752669438576700 ) ) ;
#424 = CARTESIAN_POINT ( 'NONE',  ( 12.08455153186233300, 23.26513219894157900, -12.77685202635326100 ) ) ;
#425 = CARTESIAN_POINT ( 'NONE',  ( -14.07499845332061900, -8.488896298306254800, -17.09414049093598100 ) ) ;
#426 = EDGE_CURVE ( 'NONE', #145938, #730191, #501672, .T. ) ;
#427 = CARTESIAN_POINT ( 'NONE',  ( 12.08892270784966200, 23.24674816737556100, -12.77992894143059200 ) ) ;
#428 = CARTESIAN_POINT ( 'NONE',  ( -14.07501677384253500, -8.540842244745166000, -17.01938457832344700 ) ) ;
#429 = CARTESIAN_POINT ( 'NONE',  ( 12.09358969356328500, 23.21557348202581700, -12.78510307120146400 ) ) ;
#430 = EDGE_CURVE ( 'NONE', #145924, #145902, #501705, .T. ) ;
#431 = CARTESIAN_POINT ( 'NONE',  ( -14.07500615378589600, -8.638328056170440300, -16.90769711588132300 ) ) ;
#432 = CARTESIAN_POINT ( 'NONE',  ( 12.09501906113923500, 23.19715532756921300, -12.78813932411585700 ) ) ;
#433 = EDGE_CURVE ( 'NONE', #190472, #190524, #501698, .T. ) ;
#434 = CARTESIAN_POINT ( 'NONE',  ( -14.07500100783912500, -8.674079084726415100, -16.87056973965757200 ) ) ;
#435 = CARTESIAN_POINT ( 'NONE',  ( 12.09554430379744300, 23.17590204591687800, -12.79159802918881200 ) ) ;
#436 = FACE_BOUND ( 'NONE', #319951, .T. ) ;
#437 = CARTESIAN_POINT ( 'NONE',  ( -14.07499842694979900, -8.733008990247009600, -16.81601609934493500 ) ) ;
#438 = EDGE_CURVE ( 'NONE', #194469, #192219, #501721, .T. ) ;
#439 = CARTESIAN_POINT ( 'NONE',  ( 11.82953757911389300, 23.43426591817378600, -12.61858668683036000 ) ) ;
#440 = FACE_OUTER_BOUND ( 'NONE', #320234, .T. ) ;
#441 = CARTESIAN_POINT ( 'NONE',  ( -14.07499836644809400, -8.763798115918692800, -16.78902636255838100 ) ) ;
#442 = CARTESIAN_POINT ( 'NONE',  ( 11.84060303672130000, 23.43398804918397400, -12.61863648837541200 ) ) ;
#443 = EDGE_CURVE ( 'NONE', #190451, #190493, #501724, .T. ) ;
#444 = PRESENTATION_STYLE_ASSIGNMENT (( #13754 ) ) ;
#445 = CARTESIAN_POINT ( 'NONE',  ( -14.07499954296368100, -8.802106129169144900, -16.75828468709763900 ) ) ;
#446 = CARTESIAN_POINT ( 'NONE',  ( 11.85065886533898500, 23.43345529395067900, -12.61873197125254200 ) ) ;
#447 = EDGE_CURVE ( 'NONE', #189664, #189853, #501714, .T. ) ;
#449 = CARTESIAN_POINT ( 'NONE',  ( -14.07499989679416600, -8.819041222241928300, -16.74529754000111500 ) ) ;
#448 = FACE_OUTER_BOUND ( 'NONE', #465619, .T. ) ;
#450 = CARTESIAN_POINT ( 'NONE',  ( 11.86422816478086700, 23.43227381283527700, -12.61894361206438700 ) ) ;
#451 = CARTESIAN_POINT ( 'NONE',  ( -14.07500003682811000, -8.830446838910498600, -16.73668433593873300 ) ) ;
#453 = EDGE_CURVE ( 'NONE', #192042, #192065, #501733, .T. ) ;
#452 = SURFACE_STYLE_FILL_AREA ( #13696 ) ;
#454 = CARTESIAN_POINT ( 'NONE',  ( 11.86849885734738800, 23.43181626089759500, -12.61902556069944500 ) ) ;
#455 = CARTESIAN_POINT ( 'NONE',  ( -14.07500004442389100, -8.837675538005820300, -16.73132529986086700 ) ) ;
#457 = CARTESIAN_POINT ( 'NONE',  ( 11.87653542798556000, 23.43077370181760700, -12.61921223116182300 ) ) ;
#456 = COLOUR_RGB ( '',0.0000000000000000000, 0.0000000000000000000, 0.0000000000000000000 ) ;
#458 = EDGE_CURVE ( 'NONE', #190493, #190506, #501754, .T. ) ;
#459 = CARTESIAN_POINT ( 'NONE',  ( -14.07499852540883400, -8.981242891367237700, -16.62621238262198600 ) ) ;
#460 = CARTESIAN_POINT ( 'NONE',  ( 11.87923064749127600, 23.43038638440808100, -12.61928157719936800 ) ) ;
#461 = EDGE_CURVE ( 'NONE', #145924, #730197, #501744, .T. ) ;
#462 = CARTESIAN_POINT ( 'NONE',  ( -14.07500113368552000, -9.147189211825725900, -16.54320470861340600 ) ) ;
#463 = CARTESIAN_POINT ( 'NONE',  ( 11.90215129444197100, 23.42615424475386000, -12.62003890172305500 ) ) ;
#465 = PRESENTATION_STYLE_ASSIGNMENT (( #61085 ) ) ;
#464 = CARTESIAN_POINT ( 'NONE',  ( -14.07499943074694700, -9.426837367858134100, -16.47030165132251200 ) ) ;
#466 = EDGE_CURVE ( 'NONE', #194469, #194480, #501765, .T. ) ;
#467 = CARTESIAN_POINT ( 'NONE',  ( 11.91965629700722900, 23.42100492068527400, -12.62095954934788400 ) ) ;
#468 = FACE_OUTER_BOUND ( 'NONE', #291232, .T. ) ;
#469 = CARTESIAN_POINT ( 'NONE',  ( -14.07491434535495700, -9.519893411064371600, -16.45593598955674300 ) ) ;
#470 = FACE_OUTER_BOUND ( 'NONE', #670746, .T. ) ;
#471 = CARTESIAN_POINT ( 'NONE',  ( 11.96862138215748500, 23.40070130885541400, -12.62457435133182100 ) ) ;
#472 = EDGE_CURVE ( 'NONE', #194480, #192233, #501763, .T. ) ;
#473 = PRESENTATION_STYLE_ASSIGNMENT (( #3764 ) ) ;
#474 = CARTESIAN_POINT ( 'NONE',  ( -14.07491777149753200, -9.656457209272822700, -16.44754666555875700 ) ) ;
#476 = CARTESIAN_POINT ( 'NONE',  ( 11.99847190343743500, 23.37918306200724300, -12.62839102454031300 ) ) ;
#475 = SURFACE_STYLE_FILL_AREA ( #60998 ) ;
#477 = EDGE_CURVE ( 'NONE', #190405, #190506, #501779, .T. ) ;
#479 = SURFACE_STYLE_FILL_AREA ( #3761 ) ;
#478 = CARTESIAN_POINT ( 'NONE',  ( -14.07493445140530000, -9.701482863648863000, -16.44693758300973100 ) ) ;
#480 = CARTESIAN_POINT ( 'NONE',  ( 12.04852049866526900, 23.32459030876576400, -12.63790870606626100 ) ) ;
#481 = COLOUR_RGB ( '',0.0000000000000000000, 0.0000000000000000000, 0.0000000000000000000 ) ;
#482 = CARTESIAN_POINT ( 'NONE',  ( -14.07496552161680900, -9.768000061748956900, -16.44904550336912800 ) ) ;
#484 = EDGE_CURVE ( 'NONE', #190405, #190451, #501771, .T. ) ;
#483 = COLOUR_RGB ( '',0.7764705882352941300, 0.7568627450980391900, 0.7372549019607843600 ) ;
#485 = CARTESIAN_POINT ( 'NONE',  ( 12.06709716639641300, 23.29370819412323400, -12.64322480037663100 ) ) ;
#486 = CARTESIAN_POINT ( 'NONE',  ( -14.07498211343632400, -9.801004062502601100, -16.45085450541264300 ) ) ;
#487 = CARTESIAN_POINT ( 'NONE',  ( 12.08455153186233300, 23.24409554037771000, -12.65160637351229400 ) ) ;
#488 = EDGE_CURVE ( 'NONE', #145902, #145883, #501790, .T. ) ;
#489 = CARTESIAN_POINT ( 'NONE',  ( -14.07499516250695800, -9.839009929868758800, -16.45422644717455500 ) ) ;
#490 = CARTESIAN_POINT ( 'NONE',  ( 12.08892270784966300, 23.22584282332287500, -12.65466131062478700 ) ) ;
#491 = EDGE_CURVE ( 'NONE', #190386, #190417, #501797, .T. ) ;
#492 = CARTESIAN_POINT ( 'NONE',  ( -14.07499828240336200, -9.855186039242335400, -16.45593529595155500 ) ) ;
#493 = CARTESIAN_POINT ( 'NONE',  ( 12.09358969356328500, 23.19489081429706400, -12.65979848232586700 ) ) ;
#494 = CARTESIAN_POINT ( 'NONE',  ( -14.07499968310493300, -9.865944627472016400, -16.45713240165838100 ) ) ;
#495 = EDGE_CURVE ( 'NONE', #190417, #190435, #501801, .T. ) ;
#496 = CARTESIAN_POINT ( 'NONE',  ( 12.09501906113923700, 23.17660421808653100, -12.66281304771944800 ) ) ;
#497 = CARTESIAN_POINT ( 'NONE',  ( -14.07500005993778600, -9.869508573680276300, -16.45753898811885900 ) ) ;
#498 = CARTESIAN_POINT ( 'NONE',  ( 12.09554430379744300, 23.15550274558890100, -12.66624704775616200 ) ) ;
#499 = EDGE_CURVE ( 'NONE', #145902, #730200, #501814, .T. ) ;
#500 = CARTESIAN_POINT ( 'NONE',  ( -14.07499901367868000, -9.991162849757307300, -16.47244732783690000 ) ) ;
#501 = CARTESIAN_POINT ( 'NONE',  ( 12.09519228648580800, 23.15613370476341600, -12.79481507881671800 ) ) ;
#502 = EDGE_CURVE ( 'NONE', #190339, #190435, #501829, .T. ) ;
#503 = CARTESIAN_POINT ( 'NONE',  ( -14.07500202032403700, -10.09552228899354800, -16.49903482665416700 ) ) ;
#505 = FILL_AREA_STYLE_COLOUR ( '', #680985 ) ;
#504 = PRESENTATION_STYLE_ASSIGNMENT (( #13852 ) ) ;
#506 = CARTESIAN_POINT ( 'NONE',  ( -14.07501454304502500, -10.23512895202509700, -16.54891042293000700 ) ) ;
#507 = EDGE_CURVE ( 'NONE', #190339, #190386, #501825, .T. ) ;
#508 = CARTESIAN_POINT ( 'NONE',  ( -6.523172927036418900, 5.715000000000000700, 64.31773206539963900 ) ) ;
#509 = FACE_OUTER_BOUND ( 'NONE', #320446, .T. ) ;
#510 = CARTESIAN_POINT ( 'NONE',  ( -14.07501610779245400, -10.27887822263238200, -16.56721434052762400 ) ) ;
#511 = EDGE_CURVE ( 'NONE', #145883, #145869, #501851, .T. ) ;
#512 = FACE_OUTER_BOUND ( 'NONE', #282931, .T. ) ;
#513 = CARTESIAN_POINT ( 'NONE',  ( -14.07501120817595800, -10.34036808285786300, -16.59623277388173800 ) ) ;
#514 = FILL_AREA_STYLE ('',( #505 ) ) ;
#516 = EDGE_CURVE ( 'NONE', #190320, #190355, #501839, .T. ) ;
#515 = COLOUR_RGB ( '',0.5019607843137254800, 0.5019607843137254800, 0.5019607843137254800 ) ;
#517 = CARTESIAN_POINT ( 'NONE',  ( -14.07500716262178700, -10.37008172329011800, -16.61113443574882000 ) ) ;
#518 = SURFACE_SIDE_STYLE ('',( #680992 ) ) ;
#520 = CARTESIAN_POINT ( 'NONE',  ( -14.07500245815089500, -10.40297318651892100, -16.62901744458212900 ) ) ;
#519 = SURFACE_STYLE_FILL_AREA ( #13800 ) ;
#521 = EDGE_CURVE ( 'NONE', #190355, #190372, #501856, .T. ) ;
#522 = SURFACE_STYLE_USAGE ( .BOTH. , #518 ) ;
#523 = CARTESIAN_POINT ( 'NONE',  ( -14.07500082712406600, -10.41898034730629900, -16.63806131078630600 ) ) ;
#524 = CYLINDRICAL_SURFACE ( 'NONE', #812168, 2.199999999999998000 ) ;
#525 =( LENGTH_UNIT ( ) NAMED_UNIT ( * ) SI_UNIT ( .MILLI., .METRE. ) );
#527 = EDGE_CURVE ( 'NONE', #145883, #730205, #501866, .T. ) ;
#526 = FACE_OUTER_BOUND ( 'NONE', #670765, .T. ) ;
#528 = CARTESIAN_POINT ( 'NONE',  ( -14.07500037177443500, -10.42574713927935900, -16.64195686218154800 ) ) ;
#529 = FACE_OUTER_BOUND ( 'NONE', #607469, .T. ) ;
#530 =( NAMED_UNIT ( * ) PLANE_ANGLE_UNIT ( ) SI_UNIT ( $, .RADIAN. ) );
#531 = PRESENTATION_STYLE_ASSIGNMENT (( #61154 ) ) ;
#532 = EDGE_CURVE ( 'NONE', #190269, #190372, #501883, .T. ) ;
#533 = CARTESIAN_POINT ( 'NONE',  ( -14.07500013336928800, -10.43023763917619800, -16.64455799977910600 ) ) ;
#535 =( NAMED_UNIT ( * ) SI_UNIT ( $, .STERADIAN. ) SOLID_ANGLE_UNIT ( ) );
#534 = PRESENTATION_STYLE_ASSIGNMENT (( #3793 ) ) ;
#536 = SURFACE_STYLE_FILL_AREA ( #61054 ) ;
#537 = CARTESIAN_POINT ( 'NONE',  ( -14.07500007182187000, -10.43131477988096000, -16.64518168393073300 ) ) ;
#538 = EDGE_CURVE ( 'NONE', #190269, #190320, #501878, .T. ) ;
#539 = SURFACE_STYLE_FILL_AREA ( #3789 ) ;
#541 = COLOUR_RGB ( '',0.0000000000000000000, 0.0000000000000000000, 0.0000000000000000000 ) ;
#540 = CARTESIAN_POINT ( 'NONE',  ( -14.07499764867392500, -10.54293233253215300, -16.71063659041689000 ) ) ;
#542 = CARTESIAN_POINT ( 'NONE',  ( -18.92300000000000500, -9.071146259821816200, 0.6286500000000065900 ) ) ;
#543 = EDGE_CURVE ( 'NONE', #145869, #145851, #501894, .T. ) ;
#544 = COLOUR_RGB ( '',0.2509803921568627400, 0.2509803921568627400, 0.2509803921568627400 ) ;
#545 = CARTESIAN_POINT ( 'NONE',  ( -14.07575500695045400, -10.63106163125692700, -16.78120913529037500 ) ) ;
#546 = DIRECTION ( 'NONE',  ( -1.000000000000000000, -8.528088825577957000E-017, 3.913823916817205000E-018 ) ) ;
#547 = EDGE_CURVE ( 'NONE', #194480, #194496, #501906, .T. ) ;
#548 = CARTESIAN_POINT ( 'NONE',  ( -14.07577155237754400, -10.73827036587529600, -16.88352052216399500 ) ) ;
#549 = DIRECTION ( 'NONE',  ( 8.528088825577957000E-017, -1.000000000000000000, 0.0000000000000000000 ) ) ;
#550 = CARTESIAN_POINT ( 'NONE',  ( -14.07563097749218900, -10.76987954816740300, -16.91710193036146800 ) ) ;
#551 = EDGE_CURVE ( 'NONE', #190224, #190296, #501914, .T. ) ;
#552 = CARTESIAN_POINT ( 'NONE',  ( -17.52599999999999600, 4.952999999999972800, 5.664200000000001000 ) ) ;
#553 = CARTESIAN_POINT ( 'NONE',  ( -14.07534200309608300, -10.81193176445132000, -16.96555711774767500 ) ) ;
#554 = EDGE_CURVE ( 'NONE', #194496, #192247, #501921, .T. ) ;
#555 = CARTESIAN_POINT ( 'NONE',  ( -14.07523588221516100, -10.82505604829811600, -16.98139392861429500 ) ) ;
#556 = CARTESIAN_POINT ( 'NONE',  ( 12.09554430379744300, 23.17590204591687800, -12.79159802918881200 ) ) ;
#557 = EDGE_CURVE ( 'NONE', #190296, #190308, #501938, .T. ) ;
#558 = CARTESIAN_POINT ( 'NONE',  ( -14.07510798119996100, -10.84350769343897400, -17.00457736202242700 ) ) ;
#559 = CARTESIAN_POINT ( 'NONE',  ( 11.83946365900872300, 22.90187277672984600, -12.83400215385346500 ) ) ;
#560 = CARTESIAN_POINT ( 'NONE',  ( -14.07505214003566100, -10.85242481057920500, -17.01602658266013900 ) ) ;
#561 = EDGE_CURVE ( 'NONE', #189834, #189853, #501929, .T. ) ;
#562 = CARTESIAN_POINT ( 'NONE',  ( 12.09395210824235900, 23.13780146643778900, -12.79776431614746800 ) ) ;
#563 = CARTESIAN_POINT ( 'NONE',  ( -14.07501961179379500, -10.86089834224253900, -17.02724755705760300 ) ) ;
#564 = CARTESIAN_POINT ( 'NONE',  ( 12.09075959927417900, 23.11246066202052100, -12.80180676158855800 ) ) ;
#565 = EDGE_CURVE ( 'NONE', #145869, #730210, #501946, .T. ) ;
#566 = CARTESIAN_POINT ( 'NONE',  ( -14.07500451261966700, -10.86645093100713300, -17.03467616583104400 ) ) ;
#567 = CARTESIAN_POINT ( 'NONE',  ( 12.08947338936235600, 23.10437331329445600, -12.80309064178818100 ) ) ;
#568 = EDGE_CURVE ( 'NONE', #145851, #145838, #501958, .T. ) ;
#569 = CARTESIAN_POINT ( 'NONE',  ( -14.07500036408649000, -10.86794352191831500, -17.03667700115432400 ) ) ;
#570 = FACE_OUTER_BOUND ( 'NONE', #320397, .T. ) ;
#571 = CARTESIAN_POINT ( 'NONE',  ( 12.08721101411097500, 23.09278203696501200, -12.80492329981770500 ) ) ;
#572 = CARTESIAN_POINT ( 'NONE',  ( -14.07499707284631900, -10.90319128515354000, -17.08481856555070900 ) ) ;
#573 = EDGE_CURVE ( 'NONE', #145851, #730215, #501950, .T. ) ;
#575 = CARTESIAN_POINT ( 'NONE',  ( 12.08640137896324000, 23.08900823558519000, -12.80551865671057700 ) ) ;
#574 = FACE_OUTER_BOUND ( 'NONE', #467268, .T. ) ;
#576 = CARTESIAN_POINT ( 'NONE',  ( -14.07509302882363600, -10.92992926523484200, -17.12626405727497300 ) ) ;
#577 = CARTESIAN_POINT ( 'NONE',  ( 12.08467108853988800, 23.08164060420832800, -12.80667866074438500 ) ) ;
#579 = EDGE_CURVE ( 'NONE', #189611, #189575, #501984, .T. ) ;
#578 = PRESENTATION_STYLE_ASSIGNMENT (( #13948 ) ) ;
#580 = CARTESIAN_POINT ( 'NONE',  ( -14.07505002730577300, -10.96459470547408300, -17.18539540699004700 ) ) ;
#581 = CARTESIAN_POINT ( 'NONE',  ( 12.08397227538012300, 23.07884304740758800, -12.80711843869941500 ) ) ;
#582 = COLOUR_RGB ( '',0.0000000000000000000, 0.0000000000000000000, 0.0000000000000000000 ) ;
#583 = EDGE_CURVE ( 'NONE', #190125, #190308, #501972, .T. ) ;
#585 = FACE_OUTER_BOUND ( 'NONE', #670805, .T. ) ;
#584 = CARTESIAN_POINT ( 'NONE',  ( -14.07501753074565100, -10.97524229951037900, -17.20461071688429700 ) ) ;
#586 = CARTESIAN_POINT ( 'NONE',  ( 12.07798223810309000, 23.05734259371460100, -12.81049007567284000 ) ) ;
#587 = COLOUR_RGB ( '',0.7764705882352941300, 0.7568627450980391900, 0.7372549019607843600 ) ;
#588 = SURFACE_STYLE_FILL_AREA ( #13916 ) ;
#589 = CARTESIAN_POINT ( 'NONE',  ( -14.07499170228225600, -10.99495653192446600, -17.24203637673129600 ) ) ;
#591 = EDGE_CURVE ( 'NONE', #190125, #190224, #501993, .T. ) ;
#590 = PRESENTATION_STYLE_ASSIGNMENT (( #61223 ) ) ;
#592 = CARTESIAN_POINT ( 'NONE',  ( 12.07177753981381800, 23.04113240141355600, -12.81300631034432800 ) ) ;
#593 = FACE_BOUND ( 'NONE', #291342, .T. ) ;
#595 = CARTESIAN_POINT ( 'NONE',  ( -14.07500127098853900, -11.00621032518319500, -17.26460748913763500 ) ) ;
#594 = CYLINDRICAL_SURFACE ( 'NONE', #812241, 1.199999999999999700 ) ;
#597 = CARTESIAN_POINT ( 'NONE',  ( 12.05654280629997100, 23.01069504843178800, -12.81769312369467800 ) ) ;
#596 = SURFACE_STYLE_FILL_AREA ( #61143 ) ;
#598 = EDGE_CURVE ( 'NONE', #145838, #145816, #501999, .T. ) ;
#600 = PRESENTATION_STYLE_ASSIGNMENT (( #3822 ) ) ;
#599 = CARTESIAN_POINT ( 'NONE',  ( -14.07500318274699500, -11.05513727291541000, -17.36940048516438000 ) ) ;
#601 = CARTESIAN_POINT ( 'NONE',  ( 12.04799725259719000, 22.99708189162415900, -12.81977068244018300 ) ) ;
#602 = COLOUR_RGB ( '',0.0000000000000000000, 0.0000000000000000000, 0.0000000000000000000 ) ;
#603 = EDGE_CURVE ( 'NONE', #190210, #190092, #502006, .T. ) ;
#604 = CARTESIAN_POINT ( 'NONE',  ( -14.07499999839313700, -11.08312919073032400, -17.44820263777278400 ) ) ;
#605 = SURFACE_STYLE_FILL_AREA ( #3788 ) ;
#606 = CARTESIAN_POINT ( 'NONE',  ( 12.02614288216916600, 22.96938488643521800, -12.82396670478192600 ) ) ;
#607 = CARTESIAN_POINT ( 'NONE',  ( -14.07499999839313700, -11.10539732958062900, -17.53362131584710000 ) ) ;
#608 = EDGE_CURVE ( 'NONE', #190210, #190157, #502010, .T. ) ;
#610 = CARTESIAN_POINT ( 'NONE',  ( 12.01395142992290700, 22.95723380324943700, -12.82579107395509200 ) ) ;
#609 = CYLINDRICAL_SURFACE ( 'NONE', #549314, 2.324100000000040900 ) ;
#611 = DIRECTION ( 'NONE',  ( -3.980670725045311300E-015, 0.4308090158156250800, 0.9024431239097412400 ) ) ;
#612 = CARTESIAN_POINT ( 'NONE',  ( 11.98703999136589200, 22.93632970941760600, -12.82891366880033600 ) ) ;
#614 = EDGE_CURVE ( 'NONE', #190157, #190253, #502018, .T. ) ;
#613 = FACE_OUTER_BOUND ( 'NONE', #291365, .T. ) ;
#615 = CARTESIAN_POINT ( 'NONE',  ( 1.115392966365088800, 14.30000000000000400, 1.574579469596218500 ) ) ;
#616 = CARTESIAN_POINT ( 'NONE',  ( 11.97167551204647800, 22.92729232316883900, -12.83025393974895500 ) ) ;
#617 = EDGE_CURVE ( 'NONE', #190241, #190253, #502028, .T. ) ;
#618 = CARTESIAN_POINT ( 'NONE',  ( 11.94099599137779000, 22.91375539860025200, -12.83225538994907000 ) ) ;
#619 = EDGE_CURVE ( 'NONE', #145838, #730219, #502036, .T. ) ;
#620 = CARTESIAN_POINT ( 'NONE',  ( 11.92329802341147800, 22.90876866415757000, -12.83298887369771200 ) ) ;
#621 = CARTESIAN_POINT ( 'NONE',  ( 1.419213524538252700, 14.07499999839313200, 1.578818023871636700 ) ) ;
#622 = CARTESIAN_POINT ( 'NONE',  ( 11.89306595016154900, 22.90348227240471200, -12.83376605162859000 ) ) ;
#623 = EDGE_CURVE ( 'NONE', #145816, #145802, #502056, .T. ) ;
#624 = CARTESIAN_POINT ( 'NONE',  ( 8.635999999999924600, 28.42817485841857900, 20.58112621082270300 ) ) ;
#625 = CARTESIAN_POINT ( 'NONE',  ( 11.87539149570478600, 22.90189351351877900, -12.83399911097777800 ) ) ;
#626 = EDGE_CURVE ( 'NONE', #145816, #730224, #502048, .T. ) ;
#627 = CARTESIAN_POINT ( 'NONE',  ( 1.435029169008073900, 14.07442811254389200, 1.655711574901790100 ) ) ;
#628 = CARTESIAN_POINT ( 'NONE',  ( 11.85515862341769700, 22.90135931757526700, -12.83407749784161400 ) ) ;
#629 = CARTESIAN_POINT ( 'NONE',  ( -0.4645519055575262900, 14.30000000000000400, 4.456206463133959500 ) ) ;
#630 = EDGE_CURVE ( 'NONE', #167729, #167758, #502077, .T. ) ;
#631 = CARTESIAN_POINT ( 'NONE',  ( 12.09554430379744300, 23.15550274558890100, -12.66624704775616200 ) ) ;
#632 = CARTESIAN_POINT ( 'NONE',  ( -1.115392966365089000, 14.30000000000000400, 2.225420530403782000 ) ) ;
#633 = CARTESIAN_POINT ( 'NONE',  ( 12.09519228648580800, 23.13587560687226100, -12.66944111845814900 ) ) ;
#634 = EDGE_CURVE ( 'NONE', #189693, #189675, #502067, .T. ) ;
#635 = CARTESIAN_POINT ( 'NONE',  ( 12.09395210824235900, 23.11767431310609000, -12.67236928980797100 ) ) ;
#636 = EDGE_CURVE ( 'NONE', #145802, #145780, #502089, .T. ) ;
#637 = FACE_BOUND ( 'NONE', #320431, .T. ) ;
#638 = CARTESIAN_POINT ( 'NONE',  ( 12.09075959927417900, 23.09251451443465800, -12.67638286063876800 ) ) ;
#640 = EDGE_CURVE ( 'NONE', #145802, #730228, #502099, .T. ) ;
#639 = FACE_OUTER_BOUND ( 'NONE', #320510, .T. ) ;
#641 = CARTESIAN_POINT ( 'NONE',  ( 12.08947338936235600, 23.08448493248521100, -12.67765757026553400 ) ) ;
#642 = PRESENTATION_STYLE_ASSIGNMENT (( #61287 ) ) ;
#643 = DIRECTION ( 'NONE',  ( 4.213694962744369700E-015, -0.4560278323070095500, -0.8899655140292627200 ) ) ;
#645 = CARTESIAN_POINT ( 'NONE',  ( 12.08721101411097500, 23.07297645098669000, -12.67947713788056200 ) ) ;
#644 = PRESENTATION_STYLE_ASSIGNMENT (( #14046 ) ) ;
#646 = EDGE_CURVE ( 'NONE', #145780, #145768, #502113, .T. ) ;
#647 = FACE_OUTER_BOUND ( 'NONE', #670824, .T. ) ;
#648 = CARTESIAN_POINT ( 'NONE',  ( 12.08640137896324000, 23.06922960533101000, -12.68006824222419800 ) ) ;
#649 = FACE_OUTER_BOUND ( 'NONE', #283488, .T. ) ;
#651 = EDGE_CURVE ( 'NONE', #189762, #189747, #502104, .T. ) ;
#650 = SURFACE_STYLE_FILL_AREA ( #61212 ) ;
#652 = CARTESIAN_POINT ( 'NONE',  ( 12.08467108853988800, 23.06191459989255700, -12.68121996051490700 ) ) ;
#653 = FACE_OUTER_BOUND ( 'NONE', #607632, .T. ) ;
#654 = SURFACE_STYLE_FILL_AREA ( #13991 ) ;
#656 = COLOUR_RGB ( '',0.0000000000000000000, 0.0000000000000000000, 0.0000000000000000000 ) ;
#655 = CARTESIAN_POINT ( 'NONE',  ( 8.635999999999922800, 28.54099267728459200, 20.52280750738415800 ) ) ;
#657 = EDGE_CURVE ( 'NONE', #145780, #730233, #502137, .T. ) ;
#658 = CARTESIAN_POINT ( 'NONE',  ( 12.08397227538012300, 23.05913702564038600, -12.68165659719882800 ) ) ;
#659 = PRESENTATION_STYLE_ASSIGNMENT (( #3852 ) ) ;
#660 = COLOUR_RGB ( '',0.5019607843137254800, 0.5019607843137254800, 0.5019607843137254800 ) ;
#661 = CARTESIAN_POINT ( 'NONE',  ( 1.394241210671941100, 14.07499999839312800, 1.493224336202991300 ) ) ;
#662 = CARTESIAN_POINT ( 'NONE',  ( 12.07798223810309100, 23.03779014661663600, -12.68500415105101500 ) ) ;
#663 = EDGE_CURVE ( 'NONE', #189910, #189954, #502142, .T. ) ;
#664 = SURFACE_STYLE_FILL_AREA ( #3846 ) ;
#665 = CARTESIAN_POINT ( 'NONE',  ( 12.07177753981381800, 23.02169574140346200, -12.68750241261771100 ) ) ;
#666 = EDGE_CURVE ( 'NONE', #145768, #145745, #502156, .T. ) ;
#668 = COLOUR_RGB ( '',0.2509803921568627400, 0.2509803921568627400, 0.2509803921568627400 ) ;
#667 = CARTESIAN_POINT ( 'NONE',  ( 1.445951175553425100, 14.07495013181591800, 1.762956000419315200 ) ) ;
#669 = CARTESIAN_POINT ( 'NONE',  ( 12.05654280629997100, 22.99147579808584400, -12.69215574872984200 ) ) ;
#670 = CARTESIAN_POINT ( 'NONE',  ( 1.447046710328550900, 14.07499019727906900, 1.775124467114662000 ) ) ;
#671 = EDGE_CURVE ( 'NONE', #194496, #194505, #502126, .T. ) ;
#672 = CARTESIAN_POINT ( 'NONE',  ( 12.04799725259719000, 22.97795987811255700, -12.69421846777002100 ) ) ;
#673 = CARTESIAN_POINT ( 'NONE',  ( 1.448974622453815400, 14.07500668508215100, 1.800008709029267400 ) ) ;
#674 = CARTESIAN_POINT ( 'NONE',  ( 12.02614288216916600, 22.95046070867496700, -12.69838451852360900 ) ) ;
#675 = EDGE_CURVE ( 'NONE', #189729, #189783, #502167, .T. ) ;
#676 = CARTESIAN_POINT ( 'NONE',  ( 1.449564130082202900, 14.07500442094858800, 1.809176077999475000 ) ) ;
#677 = CARTESIAN_POINT ( 'NONE',  ( 12.01395142992290700, 22.93839641894051300, -12.70019585648839600 ) ) ;
#678 = EDGE_CURVE ( 'NONE', #145768, #730236, #502177, .T. ) ;
#679 = CARTESIAN_POINT ( 'NONE',  ( 1.451319736913728500, 14.07503860486023100, 1.841085161611919900 ) ) ;
#680 = CARTESIAN_POINT ( 'NONE',  ( 11.98703999136589200, 22.91764164006462300, -12.70329614708474600 ) ) ;
#681 = CARTESIAN_POINT ( 'NONE',  ( 1.452811206742364900, 14.07511220891481900, 1.885311665866134900 ) ) ;
#682 = EDGE_CURVE ( 'NONE', #167758, #167772, #502199, .T. ) ;
#683 = CARTESIAN_POINT ( 'NONE',  ( 11.97167551204647800, 22.90866880657477700, -12.70462684466944500 ) ) ;
#684 = CARTESIAN_POINT ( 'NONE',  ( 1.452178999127129700, 14.07509436498042500, 1.933113520351104700 ) ) ;
#685 = CARTESIAN_POINT ( 'NONE',  ( 11.94099599137779000, 22.89522857432453400, -12.70661399879670000 ) ) ;
#686 = EDGE_CURVE ( 'NONE', #145745, #145726, #502209, .T. ) ;
#687 = CARTESIAN_POINT ( 'NONE',  ( 1.450704045590702100, 14.07505632113973700, 1.970317538104818100 ) ) ;
#688 = CARTESIAN_POINT ( 'NONE',  ( 11.92329802341147800, 22.89027745941358600, -12.70734224337571100 ) ) ;
#689 = EDGE_CURVE ( 'NONE', #192972, #192796, #502189, .T. ) ;
#690 = CARTESIAN_POINT ( 'NONE',  ( 1.449715699478465200, 14.07503224224099900, 1.989256706881950900 ) ) ;
#691 = CARTESIAN_POINT ( 'NONE',  ( 11.89306595016154900, 22.88502882760182200, -12.70811387003565500 ) ) ;
#692 = CARTESIAN_POINT ( 'NONE',  ( 1.448307098685292600, 14.07501306868145000, 2.008695483179117900 ) ) ;
#693 = EDGE_CURVE ( 'NONE', #192438, #192452, #502229, .T. ) ;
#694 = CARTESIAN_POINT ( 'NONE',  ( 11.87539149570479100, 22.88345141699364400, -12.70834526467520400 ) ) ;
#695 = CARTESIAN_POINT ( 'NONE',  ( 1.447269401426233700, 14.07500353908061700, 2.021764474375707300 ) ) ;
#696 = CARTESIAN_POINT ( 'NONE',  ( 11.85515862341769700, 22.88292103673544300, -12.70842309163287200 ) ) ;
#697 = EDGE_CURVE ( 'NONE', #145745, #730241, #502238, .T. ) ;
#699 = FACE_OUTER_BOUND ( 'NONE', #670840, .T. ) ;
#698 = CARTESIAN_POINT ( 'NONE',  ( 1.446502741992569100, 14.07500024866736000, 2.030480665185130400 ) ) ;
#700 = CARTESIAN_POINT ( 'NONE',  ( 15.67254098734471200, -2.032000000000000000, -3.810000000000001400 ) ) ;
#702 = EDGE_CURVE ( 'NONE', #192946, #192958, #502247, .T. ) ;
#701 = COLOUR_RGB ( '',0.5019607843137254800, 0.5019607843137254800, 0.5019607843137254800 ) ;
#703 = CARTESIAN_POINT ( 'NONE',  ( 1.439335446308371800, 14.07499599400540000, 2.107267879521963000 ) ) ;
#704 = PRESENTATION_STYLE_ASSIGNMENT (( #61353 ) ) ;
#706 = CARTESIAN_POINT ( 'NONE',  ( 1.425946721666152800, 14.07577157619279300, 2.191945455577594800 ) ) ;
#705 = FACE_OUTER_BOUND ( 'NONE', #320493, .T. ) ;
#707 = EDGE_CURVE ( 'NONE', #192958, #192972, #502255, .T. ) ;
#709 = CARTESIAN_POINT ( 'NONE',  ( 11.85515862341769900, 22.90135931757524900, -12.83407749784161400 ) ) ;
#708 = SURFACE_STYLE_FILL_AREA ( #61261 ) ;
#711 = FACE_OUTER_BOUND ( 'NONE', #291376, .T. ) ;
#710 = CARTESIAN_POINT ( 'NONE',  ( 1.386439785168370500, 14.07575987265606400, 2.334775062336063900 ) ) ;
#712 = FACE_OUTER_BOUND ( 'NONE', #408268, .T. ) ;
#713 = DIRECTION ( 'NONE',  ( 1.000000000000000000, 0.0000000000000000000, -6.180651569376159200E-016 ) ) ;
#715 = EDGE_CURVE ( 'NONE', #167772, #167590, #502261, .T. ) ;
#714 = COLOUR_RGB ( '',0.0000000000000000000, 0.0000000000000000000, 0.0000000000000000000 ) ;
#716 = CARTESIAN_POINT ( 'NONE',  ( 1.369991649097885000, 14.07561118848666500, 2.384956383322475400 ) ) ;
#717 = PRESENTATION_STYLE_ASSIGNMENT (( #3893 ) ) ;
#719 = CARTESIAN_POINT ( 'NONE',  ( 11.82538801312352700, 22.90294833868748000, -12.83384433256085800 ) ) ;
#718 = PRESENTATION_STYLE_ASSIGNMENT (( #14132 ) ) ;
#720 = EDGE_CURVE ( 'NONE', #145726, #145714, #502273, .T. ) ;
#721 = CARTESIAN_POINT ( 'NONE',  ( 1.338958524741073600, 14.07532533505060500, 2.463122412041527800 ) ) ;
#723 = CARTESIAN_POINT ( 'NONE',  ( 11.80670352208203700, 22.90540476767850100, -12.83348342071775500 ) ) ;
#722 = SURFACE_STYLE_FILL_AREA ( #3886 ) ;
#724 = CYLINDRICAL_SURFACE ( 'NONE', #812376, 0.1999999999999987900 ) ;
#725 = CARTESIAN_POINT ( 'NONE',  ( 1.327552833108289500, 14.07522259506658600, 2.489655614858838000 ) ) ;
#726 = EDGE_CURVE ( 'NONE', #145726, #730246, #502221, .T. ) ;
#727 = CARTESIAN_POINT ( 'NONE',  ( 11.80088018803255600, 22.90636409094196000, -12.83334241506809900 ) ) ;
#728 = COLOUR_RGB ( '',0.7764705882352941300, 0.7568627450980391900, 0.7372549019607843600 ) ;
#729 = SURFACE_STYLE_FILL_AREA ( #14100 ) ;
#730 = CARTESIAN_POINT ( 'NONE',  ( 1.308666663037669300, 14.07510075656758100, 2.530009165319628800 ) ) ;
#731 = CARTESIAN_POINT ( 'NONE',  ( 11.79275243140485900, 22.90801383100891500, -12.83309975058965000 ) ) ;
#732 = EDGE_CURVE ( 'NONE', #167421, #167772, #502295, .T. ) ;
#733 = CYLINDRICAL_SURFACE ( 'NONE', #812388, 2.199999999999998000 ) ;
#734 = CARTESIAN_POINT ( 'NONE',  ( 1.298779155394990800, 14.07504813198379300, 2.550323913608389100 ) ) ;
#735 = CARTESIAN_POINT ( 'NONE',  ( 11.79014438660337700, 22.90859887017980200, -12.83301366944718300 ) ) ;
#736 = EDGE_CURVE ( 'NONE', #145714, #145696, #502283, .T. ) ;
#737 = CARTESIAN_POINT ( 'NONE',  ( 1.286425555779344900, 14.07501290790714400, 2.574225199481099400 ) ) ;
#738 = CARTESIAN_POINT ( 'NONE',  ( 11.78513071181592800, 22.90983919705172100, -12.83283110016678700 ) ) ;
#739 = CARTESIAN_POINT ( 'NONE',  ( 1.280951537948484600, 14.07500478617016000, 2.584506930342485900 ) ) ;
#740 = EDGE_CURVE ( 'NONE', #145714, #730250, #502309, .T. ) ;
#741 = CARTESIAN_POINT ( 'NONE',  ( 11.78361213248162000, 22.91022872236690600, -12.83277376113262500 ) ) ;
#742 = CARTESIAN_POINT ( 'NONE',  ( 1.277261802592131800, 14.07500107552282700, 2.591369402639302200 ) ) ;
#743 = CARTESIAN_POINT ( 'NONE',  ( 11.76765476633221000, 22.91500958543542800, -12.83206949854946400 ) ) ;
#744 = EDGE_CURVE ( 'NONE', #167682, #167421, #502330, .T. ) ;
#745 = CARTESIAN_POINT ( 'NONE',  ( 1.274750636579584000, 14.07500004667667200, 2.595983059123393200 ) ) ;
#746 = CARTESIAN_POINT ( 'NONE',  ( 11.75583713681608000, 22.91996667388603000, -12.83133811370342200 ) ) ;
#747 = EDGE_CURVE ( 'NONE', #145696, #145684, #502320, .T. ) ;
#748 = CARTESIAN_POINT ( 'NONE',  ( 1.233850713410323600, 14.07499845331967900, 2.670580392701859200 ) ) ;
#749 = CARTESIAN_POINT ( 'NONE',  ( 11.73953308764698300, 22.92910026433581500, -12.82998476600861600 ) ) ;
#750 = CARTESIAN_POINT ( 'NONE',  ( 1.184083303618662700, 14.07501677384534000, 2.746803963471871900 ) ) ;
#751 = EDGE_CURVE ( 'NONE', #145696, #730254, #502342, .T. ) ;
#752 = CARTESIAN_POINT ( 'NONE',  ( 11.73433547044146700, 22.93242778435395500, -12.82949091787428000 ) ) ;
#753 = CARTESIAN_POINT ( 'NONE',  ( 1.089860563316543200, 14.07500615379168200, 2.861257656754068200 ) ) ;
#754 = CARTESIAN_POINT ( 'NONE',  ( 11.72689464340946800, 22.93784344102956800, -12.82868532436120500 ) ) ;
#755 = EDGE_CURVE ( 'NONE', #167682, #167657, #502361, .T. ) ;
#756 = CARTESIAN_POINT ( 'NONE',  ( 1.055195644020101600, 14.07500100784547600, 2.899401089724233500 ) ) ;
#757 = CARTESIAN_POINT ( 'NONE',  ( 11.72447363419484700, 22.93971938916443800, -12.82840598835784700 ) ) ;
#758 = EDGE_CURVE ( 'NONE', #145684, #145663, #502352, .T. ) ;
#759 = CARTESIAN_POINT ( 'NONE',  ( 0.9978642925517723400, 14.07499842695528800, 2.955632305051795000 ) ) ;
#760 = CARTESIAN_POINT ( 'NONE',  ( 11.71975014869103000, 22.94361272349281600, -12.82782557083191800 ) ) ;
#761 = FACE_OUTER_BOUND ( 'NONE', #670862, .T. ) ;
#762 = CARTESIAN_POINT ( 'NONE',  ( 0.9678667120608097600, 14.07499836645272700, 2.983499154835703500 ) ) ;
#763 = EDGE_CURVE ( 'NONE', #145684, #730259, #502371, .T. ) ;
#764 = CARTESIAN_POINT ( 'NONE',  ( 11.71699519840336200, 22.94605129557881200, -12.82746155081310800 ) ) ;
#765 = PRESENTATION_STYLE_ASSIGNMENT (( #61422 ) ) ;
#766 = CARTESIAN_POINT ( 'NONE',  ( 0.9304616278693116400, 14.07499954296635300, 3.015333321501919800 ) ) ;
#767 = CARTESIAN_POINT ( 'NONE',  ( 11.70804151926330900, 22.95438583711555600, -12.82621610665076300 ) ) ;
#768 = EDGE_CURVE ( 'NONE', #145663, #145649, #502389, .T. ) ;
#769 = SURFACE_STYLE_FILL_AREA ( #61343 ) ;
#770 = CARTESIAN_POINT ( 'NONE',  ( 0.9139082996154928000, 14.07499989679576800, 3.028803684937898800 ) ) ;
#771 = CARTESIAN_POINT ( 'NONE',  ( 11.70061313012415600, 22.96263677884491000, -12.82497949676008100 ) ) ;
#772 = COLOUR_RGB ( '',0.2509803921568627400, 0.2509803921568627400, 0.2509803921568627400 ) ;
#773 = EDGE_CURVE ( 'NONE', #192452, #192464, #502380, .T. ) ;
#775 = COLOUR_RGB ( '',0.0000000000000000000, 0.0000000000000000000, 0.0000000000000000000 ) ;
#774 = CARTESIAN_POINT ( 'NONE',  ( 0.9027559456211256000, 14.07500003682893700, 3.037742385980364700 ) ) ;
#776 = CARTESIAN_POINT ( 'NONE',  ( 11.68907237767475800, 22.97738663558254800, -12.82275416975050700 ) ) ;
#777 = FACE_OUTER_BOUND ( 'NONE', #606964, .T. ) ;
#778 = FACE_OUTER_BOUND ( 'NONE', #320479, .T. ) ;
#779 = CARTESIAN_POINT ( 'NONE',  ( 0.8956848786945440500, 14.07500004442421300, 3.043307758469536500 ) ) ;
#780 = EDGE_CURVE ( 'NONE', #194505, #192258, #502408, .T. ) ;
#781 = CARTESIAN_POINT ( 'NONE',  ( 11.68515909873484800, 22.98269882223748800, -12.82195061863960300 ) ) ;
#782 = PRESENTATION_STYLE_ASSIGNMENT (( #3932 ) ) ;
#784 = CARTESIAN_POINT ( 'NONE',  ( 0.7552100880504903900, 14.07499852539840500, 3.152519220724657100 ) ) ;
#783 = PRESENTATION_STYLE_ASSIGNMENT (( #14231 ) ) ;
#785 = CARTESIAN_POINT ( 'NONE',  ( 11.67918963813981600, 22.99126020618454500, -12.82065101450948000 ) ) ;
#786 = EDGE_CURVE ( 'NONE', #194505, #194518, #502418, .T. ) ;
#788 = SURFACE_STYLE_FILL_AREA ( #3926 ) ;
#787 = CARTESIAN_POINT ( 'NONE',  ( 0.5917278511047838800, 14.07500113368199600, 3.240280336527435500 ) ) ;
#789 = FACE_OUTER_BOUND ( 'NONE', #283170, .T. ) ;
#790 = CARTESIAN_POINT ( 'NONE',  ( 11.67718322757727700, 22.99421285108570600, -12.82020209771968700 ) ) ;
#791 = EDGE_CURVE ( 'NONE', #191779, #192042, #502400, .T. ) ;
#792 = CARTESIAN_POINT ( 'NONE',  ( 0.3142995701431229300, 14.07499943074869700, 3.321221647744194700 ) ) ;
#793 = CYLINDRICAL_SURFACE ( 'NONE', #549404, 1.422400000000000100 ) ;
#795 = CARTESIAN_POINT ( 'NONE',  ( 11.67414872618717700, 22.99879005913382500, -12.81950492511299300 ) ) ;
#794 = COLOUR_RGB ( '',0.5019607843137254800, 0.5019607843137254800, 0.5019607843137254800 ) ;
#796 = CARTESIAN_POINT ( 'NONE',  ( 0.2216967567588928600, 14.07491434535746000, 3.338266247144832100 ) ) ;
#797 = EDGE_CURVE ( 'NONE', #192840, #192985, #502440, .T. ) ;
#798 = CARTESIAN_POINT ( 'NONE',  ( 11.67313307813276200, 23.00034050190645700, -12.81926856785078300 ) ) ;
#799 = SURFACE_STYLE_FILL_AREA ( #14197 ) ;
#800 = CARTESIAN_POINT ( 'NONE',  ( 0.08543186827749117700, 14.07491777149989800, 3.350592313241203900 ) ) ;
#801 = CARTESIAN_POINT ( 'NONE',  ( 11.67109348684183500, 23.00349079486877500, -12.81878788128063600 ) ) ;
#802 = EDGE_CURVE ( 'NONE', #192985, #193013, #502430, .T. ) ;
#803 = CYLINDRICAL_SURFACE ( 'NONE', #812465, 1.200000000000000200 ) ;
#804 = CARTESIAN_POINT ( 'NONE',  ( 0.04044253292681258800, 14.07493445140741200, 3.352500254073244300 ) ) ;
#805 = CARTESIAN_POINT ( 'NONE',  ( 11.66960442337854800, 23.00582561067650600, -12.81843120207064700 ) ) ;
#806 = EDGE_CURVE ( 'NONE', #193013, #193028, #502462, .T. ) ;
#807 = CARTESIAN_POINT ( 'NONE',  ( -0.02610779154023848100, 14.07496552161830100, 3.352312412296603000 ) ) ;
#808 = CARTESIAN_POINT ( 'NONE',  ( 11.66003392316517800, 23.02094855781754700, -12.81611944545469400 ) ) ;
#809 = CARTESIAN_POINT ( 'NONE',  ( -0.05915024647221540900, 14.07498211343743800, 3.351456418038814400 ) ) ;
#810 = EDGE_CURVE ( 'NONE', #192027, #191622, #876281, .T. ) ;
#811 = CARTESIAN_POINT ( 'NONE',  ( 11.64822409446130200, 23.04295352728577800, -12.81274325791341400 ) ) ;
#812 = CARTESIAN_POINT ( 'NONE',  ( -0.09723758064613506600, 14.07499516250754100, 3.349182452129834300 ) ) ;
#813 = CARTESIAN_POINT ( 'NONE',  ( 11.63361194620250500, 23.07271643555593600, -12.80807909838460300 ) ) ;
#814 = EDGE_CURVE ( 'NONE', #194518, #191779, #502450, .T. ) ;
#815 = CARTESIAN_POINT ( 'NONE',  ( -0.1134562603929841600, 14.07499828240369400, 3.347941039280052600 ) ) ;
#816 = CARTESIAN_POINT ( 'NONE',  ( 11.85515862341769900, 22.88292103673542900, -12.70842309163287200 ) ) ;
#817 = EDGE_CURVE ( 'NONE', #194518, #194017, #502487, .T. ) ;
#818 = CARTESIAN_POINT ( 'NONE',  ( -0.1242449092794050800, 14.07499968310508900, 3.347054846316722900 ) ) ;
#819 = CARTESIAN_POINT ( 'NONE',  ( 11.83946365900872700, 22.88343082832463400, -12.70834828581606700 ) ) ;
#820 = CARTESIAN_POINT ( 'NONE',  ( -0.1278191028434337000, 14.07500005993789700, 3.346751258612291800 ) ) ;
#821 = EDGE_CURVE ( 'NONE', #194543, #194533, #876321, .T. ) ;
#822 = CARTESIAN_POINT ( 'NONE',  ( 11.82538801312352700, 22.88449870769685600, -12.70819159181840300 ) ) ;
#824 = FACE_OUTER_BOUND ( 'NONE', #670779, .T. ) ;
#823 = CARTESIAN_POINT ( 'NONE',  ( -0.2498528769890770700, 14.07499901367679700, 3.335359180392813500 ) ) ;
#825 = CARTESIAN_POINT ( 'NONE',  ( 11.80670352208203700, 22.88693759076651100, -12.70783325791704000 ) ) ;
#826 = EDGE_CURVE ( 'NONE', #189220, #189404, #502483, .T. ) ;
#827 = CARTESIAN_POINT ( 'NONE',  ( -0.3549359899043300100, 14.07500202032214900, 3.311793802610833600 ) ) ;
#828 = PRESENTATION_STYLE_ASSIGNMENT (( #61487 ) ) ;
#829 = CARTESIAN_POINT ( 'NONE',  ( 11.80088018803255600, 22.88789006172094500, -12.70769325945059500 ) ) ;
#830 = EDGE_CURVE ( 'NONE', #193914, #194543, #502492, .T. ) ;
#831 = CARTESIAN_POINT ( 'NONE',  ( -0.4959235768604825500, 14.07501454304390400, 3.265967000508086300 ) ) ;
#833 = CARTESIAN_POINT ( 'NONE',  ( 11.79275243140485900, 22.88952801793028200, -12.70745232828985000 ) ) ;
#832 = SURFACE_STYLE_FILL_AREA ( #61413 ) ;
#834 = CARTESIAN_POINT ( 'NONE',  ( -0.5401827510230499100, 14.07501610779171000, 3.248932988043088200 ) ) ;
#835 = EDGE_CURVE ( 'NONE', #189524, #189424, #502503, .T. ) ;
#836 = CARTESIAN_POINT ( 'NONE',  ( 11.79014438660337700, 22.89010887824994700, -12.70736686201268700 ) ) ;
#837 = COLOUR_RGB ( '',0.0000000000000000000, 0.0000000000000000000, 0.0000000000000000000 ) ;
#838 = CARTESIAN_POINT ( 'NONE',  ( -0.6024842716861453800, 14.07501120817565300, 3.221700784524967000 ) ) ;
#839 = FACE_OUTER_BOUND ( 'NONE', #291351, .T. ) ;
#840 = CARTESIAN_POINT ( 'NONE',  ( 11.78513071181592800, 22.89134034564420600, -12.70718559679857900 ) ) ;
#841 = EDGE_CURVE ( 'NONE', #189442, #189372, #502507, .T. ) ;
#842 = CARTESIAN_POINT ( 'NONE',  ( -0.6326154947949773600, 14.07500716262167600, 3.207662645465228800 ) ) ;
#844 = CARTESIAN_POINT ( 'NONE',  ( 11.78361213248162000, 22.89172708863571500, -12.70712866732894300 ) ) ;
#843 = PRESENTATION_STYLE_ASSIGNMENT (( #3962 ) ) ;
#845 = EDGE_CURVE ( 'NONE', #189475, #189631, #502517, .T. ) ;
#846 = CARTESIAN_POINT ( 'NONE',  ( -0.6660092376117122700, 14.07500245815089300, 3.190736089429834900 ) ) ;
#847 = CARTESIAN_POINT ( 'NONE',  ( 11.76765476633221000, 22.89647380268231200, -12.70642943519280800 ) ) ;
#848 = SURFACE_STYLE_FILL_AREA ( #3956 ) ;
#849 = PRESENTATION_STYLE_ASSIGNMENT (( #14334 ) ) ;
#850 = CARTESIAN_POINT ( 'NONE',  ( -0.6822706741959295700, 14.07500082712407500, 3.182157838286263200 ) ) ;
#851 = EDGE_CURVE ( 'NONE', #189488, #189372, #502526, .T. ) ;
#852 = CARTESIAN_POINT ( 'NONE',  ( 11.75583713681608000, 22.90139548335827200, -12.70570327452424000 ) ) ;
#853 = COLOUR_RGB ( '',0.7764705882352941300, 0.7568627450980391900, 0.7372549019607843600 ) ;
#854 = FACE_BOUND ( 'NONE', #319838, .T. ) ;
#855 = CARTESIAN_POINT ( 'NONE',  ( -0.6891470461686629600, 14.07500037177443800, 3.178459148952712500 ) ) ;
#856 = CARTESIAN_POINT ( 'NONE',  ( 11.73953308764698300, 22.91046383387627100, -12.70435959359868300 ) ) ;
#857 = EDGE_CURVE ( 'NONE', #189631, #189596, #502537, .T. ) ;
#859 = CARTESIAN_POINT ( 'NONE',  ( -0.6937107264066658700, 14.07500013336927900, 3.175988657338380400 ) ) ;
#858 = FACE_OUTER_BOUND ( 'NONE', #878970, .T. ) ;
#860 = CARTESIAN_POINT ( 'NONE',  ( 11.73433547044146700, 22.91376758589428400, -12.70386927295101900 ) ) ;
#861 = EDGE_CURVE ( 'NONE', #189631, #189372, #502558, .T. ) ;
#862 = CARTESIAN_POINT ( 'NONE',  ( -0.6948054136442918200, 14.07500007182186300, 3.175396311263859700 ) ) ;
#863 = FACE_OUTER_BOUND ( 'NONE', #320574, .T. ) ;
#864 = CARTESIAN_POINT ( 'NONE',  ( 11.72689464340946800, 22.91914455930792700, -12.70306943367732100 ) ) ;
#865 = CARTESIAN_POINT ( 'NONE',  ( -0.8082650480330833000, 14.07499764867370300, 3.113189123513535200 ) ) ;
#866 = EDGE_CURVE ( 'NONE', #189596, #189558, #502550, .T. ) ;
#868 = CARTESIAN_POINT ( 'NONE',  ( 11.72447363419484700, 22.92100710781326700, -12.70279209293113200 ) ) ;
#867 = SURFACE_STYLE_FILL_AREA ( #14284 ) ;
#869 = CARTESIAN_POINT ( 'NONE',  ( -0.8983938649666823900, 14.07575500694984400, 3.045188728352995300 ) ) ;
#870 = CARTESIAN_POINT ( 'NONE',  ( 11.71975014869103000, 22.92487263261072200, -12.70221582124467300 ) ) ;
#872 = EDGE_CURVE ( 'NONE', #189596, #189524, #502579, .T. ) ;
#871 = COLOUR_RGB ( '',0.0000000000000000000, 0.0000000000000000000, 0.0000000000000000000 ) ;
#873 = CARTESIAN_POINT ( 'NONE',  ( -1.008509925930215300, 14.07577155237669000, 2.946013198204002800 ) ) ;
#874 = CARTESIAN_POINT ( 'NONE',  ( 11.71699519840336200, 22.92729378632467900, -12.70185440136885700 ) ) ;
#875 = EDGE_CURVE ( 'NONE', #189558, #189453, #502567, .T. ) ;
#876 = CARTESIAN_POINT ( 'NONE',  ( -1.041074862917386300, 14.07563097749131800, 2.913357781184767500 ) ) ;
#877 = CARTESIAN_POINT ( 'NONE',  ( 11.70804151926330900, 22.93556879542187600, -12.70061785323624400 ) ) ;
#878 = CARTESIAN_POINT ( 'NONE',  ( -1.084507634932657000, 14.07534200309537400, 2.866136087081248500 ) ) ;
#879 = EDGE_CURVE ( 'NONE', #193914, #194575, #879796, .T. ) ;
#880 = CARTESIAN_POINT ( 'NONE',  ( 11.70061313012415700, 22.94376080185315900, -12.69939007627334600 ) ) ;
#881 = CARTESIAN_POINT ( 'NONE',  ( -1.098083389609589400, 14.07523588221453000, 2.850684540561345200 ) ) ;
#882 = CARTESIAN_POINT ( 'NONE',  ( 11.68907237767475800, 22.95840530247124500, -12.69718064445669900 ) ) ;
#883 = EDGE_CURVE ( 'NONE', #145663, #730264, #502597, .T. ) ;
#884 = CARTESIAN_POINT ( 'NONE',  ( -1.117196257584495800, 14.07510798119952300, 2.828043138865794500 ) ) ;
#885 = CARTESIAN_POINT ( 'NONE',  ( 11.68515909873484800, 22.96367954493579300, -12.69638283299659100 ) ) ;
#886 = COLOUR_RGB ( '',0.0000000000000000000, 0.0000000000000000000, 0.0000000000000000000 ) ;
#887 = EDGE_CURVE ( 'NONE', #194533, #194319, #876549, .T. ) ;
#888 = CARTESIAN_POINT ( 'NONE',  ( -1.126440003267039900, 14.07505214003533400, 2.816855967773298700 ) ) ;
#889 = CARTESIAN_POINT ( 'NONE',  ( 11.67918963813981600, 22.97217977614036900, -12.69509251175311000 ) ) ;
#890 = PRESENTATION_STYLE_ASSIGNMENT (( #61547 ) ) ;
#891 = CARTESIAN_POINT ( 'NONE',  ( -1.135233762627690500, 14.07501961179359800, 2.805884149255980700 ) ) ;
#892 = EDGE_CURVE ( 'NONE', #145649, #730268, #502612, .T. ) ;
#893 = CARTESIAN_POINT ( 'NONE',  ( 11.67718322757727700, 22.97511133072080700, -12.69464680151181600 ) ) ;
#894 = FACE_OUTER_BOUND ( 'NONE', #670312, .T. ) ;
#895 = CARTESIAN_POINT ( 'NONE',  ( -1.140998375152617800, 14.07500451261955700, 2.798618840402827200 ) ) ;
#896 = CARTESIAN_POINT ( 'NONE',  ( 11.67414872618717700, 22.97965584442572500, -12.69395460870945400 ) ) ;
#897 = EDGE_CURVE ( 'NONE', #193323, #193336, #502588, .T. ) ;
#899 = SURFACE_STYLE_FILL_AREA ( #61476 ) ;
#898 = CARTESIAN_POINT ( 'NONE',  ( -1.142548074167759800, 14.07500036408640500, 2.796661903362664500 ) ) ;
#900 = CARTESIAN_POINT ( 'NONE',  ( 11.67313307813276200, 22.98119521260712600, -12.69371993971340400 ) ) ;
#901 = COLOUR_RGB ( '',0.2509803921568627400, 0.2509803921568627400, 0.2509803921568627400 ) ;
#902 = EDGE_CURVE ( 'NONE', #193336, #192867, #502626, .T. ) ;
#903 = CARTESIAN_POINT ( 'NONE',  ( -1.179170177135135900, 14.07499707284691600, 2.749557374810306600 ) ) ;
#904 = CYLINDRICAL_SURFACE ( 'NONE', #820683, 5.905500000000029300 ) ;
#905 = CARTESIAN_POINT ( 'NONE',  ( 11.67109348684183500, 22.98432300347685600, -12.69324268661875600 ) ) ;
#906 = FACE_OUTER_BOUND ( 'NONE', #624972, .T. ) ;
#907 = CARTESIAN_POINT ( 'NONE',  ( -1.207092839990819800, 14.07509302882393400, 2.708900600931804200 ) ) ;
#908 = EDGE_CURVE ( 'NONE', #192828, #192811, #880103, .T. ) ;
#909 = CARTESIAN_POINT ( 'NONE',  ( 11.66960442337854800, 22.98664114202881900, -12.69288855511741300 ) ) ;
#910 = CARTESIAN_POINT ( 'NONE',  ( -1.243449947415032200, 14.07505002730574600, 2.650794060802993600 ) ) ;
#911 = CARTESIAN_POINT ( 'NONE',  ( 11.66003392316517800, 23.00165606811885200, -12.69059331104871700 ) ) ;
#912 = EDGE_CURVE ( 'NONE', #192811, #193378, #874278, .T. ) ;
#913 = CARTESIAN_POINT ( 'NONE',  ( -1.254647522222580400, 14.07501753074554600, 2.631893962615460500 ) ) ;
#914 = CARTESIAN_POINT ( 'NONE',  ( 11.64822409444259500, 23.02350385927157500, -12.68724123912680000 ) ) ;
#915 = EDGE_CURVE ( 'NONE', #193378, #193394, #502636, .T. ) ;
#916 = CARTESIAN_POINT ( 'NONE',  ( -1.275433378560408400, 14.07499170228225300, 2.595052692946475700 ) ) ;
#918 = CARTESIAN_POINT ( 'NONE',  ( 11.63361194620250500, 23.05305417530196300, -12.68261039502912400 ) ) ;
#917 = PRESENTATION_STYLE_ASSIGNMENT (( #4001 ) ) ;
#919 = FACE_OUTER_BOUND ( 'NONE', #320559, .T. ) ;
#920 = CARTESIAN_POINT ( 'NONE',  ( -1.287333724189348500, 14.07500127098872000, 2.572815679840548600 ) ) ;
#921 = EDGE_CURVE ( 'NONE', #193394, #193410, #502621, .T. ) ;
#922 = CARTESIAN_POINT ( 'NONE',  ( 4.850768513601881400, 2.038726642635370700, 2.224669999999998800 ) ) ;
#923 = SURFACE_STYLE_FILL_AREA ( #3994 ) ;
#924 = PRESENTATION_STYLE_ASSIGNMENT (( #14433 ) ) ;
#925 = CARTESIAN_POINT ( 'NONE',  ( -1.339263863618272300, 14.07500318274759900, 2.469477986575083800 ) ) ;
#926 = EDGE_CURVE ( 'NONE', #193410, #192828, #502652, .T. ) ;
#927 = CONICAL_SURFACE ( 'NONE', #549453, 1.041400000000001700, 0.7853981633974466100 ) ;
#928 = FACE_OUTER_BOUND ( 'NONE', #408762, .T. ) ;
#929 = CARTESIAN_POINT ( 'NONE',  ( -1.369517782824170200, 14.07499999839313200, 2.391516283854448100 ) ) ;
#930 = DIRECTION ( 'NONE',  ( 6.210891725164803400E-016, 2.839154794111974900E-016, 1.000000000000000000 ) ) ;
#931 = EDGE_CURVE ( 'NONE', #166018, #166179, #502664, .T. ) ;
#933 = CARTESIAN_POINT ( 'NONE',  ( -1.394241210671940800, 14.07499999839312800, 2.306775663797009400 ) ) ;
#932 = COLOUR_RGB ( '',0.5019607843137254800, 0.5019607843137254800, 0.5019607843137254800 ) ;
#934 = CARTESIAN_POINT ( 'NONE',  ( 14.47800000000000000, 20.32000000000000000, 4.757539371382408800 ) ) ;
#936 = EDGE_CURVE ( 'NONE', #193351, #193422, #876888, .T. ) ;
#935 = SURFACE_STYLE_FILL_AREA ( #14399 ) ;
#937 = DIRECTION ( 'NONE',  ( 0.0000000000000000000, -9.171203978730026700E-015, -1.000000000000000000 ) ) ;
#938 = CARTESIAN_POINT ( 'NONE',  ( 5.563080855490678500, -13.67505632113844700, 2.711542327211015700 ) ) ;
#940 = CARTESIAN_POINT ( 'NONE',  ( 14.47800000000000000, 20.32000000000000000, 4.757539371382408800 ) ) ;
#939 = CYLINDRICAL_SURFACE ( 'NONE', #812622, 2.199999999999998400 ) ;
#941 = EDGE_CURVE ( 'NONE', #165668, #165735, #502643, .T. ) ;
#942 = EDGE_CURVE ( 'NONE', #166347, #166273, #502674, .T. ) ;
#943 = CARTESIAN_POINT ( 'NONE',  ( 14.07499999839308600, -10.09513708778237100, -19.30042549672682700 ) ) ;
#944 = DIRECTION ( 'NONE',  ( -1.000000000000000000, -9.240074096217375200E-015, 4.044843223891631600E-020 ) ) ;
#945 = CARTESIAN_POINT ( 'NONE',  ( 14.07442811253717900, -10.17025565773712800, -19.27762301334973200 ) ) ;
#946 = EDGE_CURVE ( 'NONE', #166337, #166273, #502683, .T. ) ;
#947 = DIRECTION ( 'NONE',  ( 0.0000000000000000000, -9.171203978730026700E-015, -1.000000000000000000 ) ) ;
#948 = CARTESIAN_POINT ( 'NONE',  ( 8.635999999999999200, 20.31999999999995100, 4.757539371382408800 ) ) ;
#949 = CARTESIAN_POINT ( 'NONE',  ( -6.795470342023029400, 5.587999999999999200, 63.65402185693574900 ) ) ;
#950 = EDGE_CURVE ( 'NONE', #165788, #165768, #502689, .T. ) ;
#951 = DIRECTION ( 'NONE',  ( 1.000000000000000000, 9.240074096217375200E-015, -4.044843223891631600E-020 ) ) ;
#952 = FACE_OUTER_BOUND ( 'NONE', #670881, .T. ) ;
#953 = EDGE_CURVE ( 'NONE', #193363, #193437, #875900, .T. ) ;
#954 = DIRECTION ( 'NONE',  ( 0.0000000000000000000, -9.237183863469092400E-015, -1.000000000000000000 ) ) ;
#955 = DIRECTION ( 'NONE',  ( -1.000000000000000000, -9.240074096217375200E-015, 4.044843223891631600E-020 ) ) ;
#956 = PRESENTATION_STYLE_ASSIGNMENT (( #61778 ) ) ;
#957 = CARTESIAN_POINT ( 'NONE',  ( 14.07499999839308200, -10.00800292776827600, -19.31933406591948800 ) ) ;
#958 = EDGE_CURVE ( 'NONE', #193000, #193363, #502700, .T. ) ;
#959 = DIRECTION ( 'NONE',  ( 1.000000000000000000, 0.0000000000000000000, -5.604046254362406200E-016 ) ) ;
#960 = SURFACE_STYLE_FILL_AREA ( #61520 ) ;
#961 = CARTESIAN_POINT ( 'NONE',  ( 14.07495013181386200, -10.26970927496488200, -19.23603413202129500 ) ) ;
#963 = CARTESIAN_POINT ( 'NONE',  ( -7.138732326825024000, 10.19516634322085700, -2.374899999999994900 ) ) ;
#962 = COLOUR_RGB ( '',0.7764705882352941300, 0.7568627450980391900, 0.7372549019607843600 ) ;
#964 = EDGE_CURVE ( 'NONE', #193452, #193000, #876841, .T. ) ;
#965 = COLOUR_RGB ( '',0.0000000000000000000, 0.0000000000000000000, 0.0000000000000000000 ) ;
#966 = CARTESIAN_POINT ( 'NONE',  ( 14.07499019727770900, -10.28092515922724600, -19.23118895727236600 ) ) ;
#967 = CARTESIAN_POINT ( 'NONE',  ( 3.764764359500649200, 5.587999999999998300, 66.36425847612520100 ) ) ;
#968 = FACE_OUTER_BOUND ( 'NONE', #291199, .T. ) ;
#969 = EDGE_CURVE ( 'NONE', #193479, #193466, #875643, .T. ) ;
#970 = CARTESIAN_POINT ( 'NONE',  ( 14.07500668508261500, -10.30371227114086900, -19.22100613490578900 ) ) ;
#971 = CARTESIAN_POINT ( 'NONE',  ( 14.07500442094963600, -10.31204943014571500, -19.21714868070620200 ) ) ;
#972 = EDGE_CURVE ( 'NONE', #168286, #168341, #502709, .T. ) ;
#973 = DIRECTION ( 'NONE',  ( 6.210900310652328000E-016, 2.839157587606413500E-016, 1.000000000000000000 ) ) ;
#974 = CARTESIAN_POINT ( 'NONE',  ( 14.07503860486227700, -10.34092735793849400, -19.20346156781942800 ) ) ;
#975 = CARTESIAN_POINT ( 'NONE',  ( 12.22349591194988400, 22.10332393331151100, -12.93280391861839400 ) ) ;
#976 = EDGE_CURVE ( 'NONE', #168311, #168325, #502721, .T. ) ;
#978 = PRESENTATION_STYLE_ASSIGNMENT (( #4050 ) ) ;
#977 = CARTESIAN_POINT ( 'NONE',  ( 14.07511220891626500, -10.38050310672827300, -19.18366337928919000 ) ) ;
#979 = FILL_AREA_STYLE ('',( #1247 ) ) ;
#980 = EDGE_CURVE ( 'NONE', #189853, #189866, #502725, .T. ) ;
#981 = CARTESIAN_POINT ( 'NONE',  ( 14.07509436498011400, -10.42220707478096000, -19.16029254217915300 ) ) ;
#982 = SURFACE_STYLE_FILL_AREA ( #4043 ) ;
#984 = CARTESIAN_POINT ( 'NONE',  ( 12.22386125153887300, 22.09230990179931500, -12.93391273805703400 ) ) ;
#983 = PRESENTATION_STYLE_ASSIGNMENT (( #14530 ) ) ;
#985 = CARTESIAN_POINT ( 'NONE',  ( 14.07505632113875800, -10.45419599746802300, -19.14123937315182300 ) ) ;
#986 = EDGE_CURVE ( 'NONE', #167740, #167458, #502733, .T. ) ;
#988 = CARTESIAN_POINT ( 'NONE',  ( -7.173495316276923700, 5.714999999999999900, 64.70807621096923900 ) ) ;
#987 = CONICAL_SURFACE ( 'NONE', #549481, 1.168400000000020800, 0.7853981633974501700 ) ;
#989 = FACE_OUTER_BOUND ( 'NONE', #320537, .T. ) ;
#990 = CARTESIAN_POINT ( 'NONE',  ( 14.07503224223986200, -10.47036699978948200, -19.13133141544992500 ) ) ;
#991 = EDGE_CURVE ( 'NONE', #167783, #167720, #502729, .T. ) ;
#992 = FACE_OUTER_BOUND ( 'NONE', #467297, .T. ) ;
#993 = CARTESIAN_POINT ( 'NONE',  ( 14.07501306868058900, -10.48677644765637500, -19.12081570336380700 ) ) ;
#994 = CARTESIAN_POINT ( 'NONE',  ( 12.22415189873416000, 22.07971783762269900, -12.93516514578941700 ) ) ;
#996 = EDGE_CURVE ( 'NONE', #167475, #167740, #502755, .T. ) ;
#995 = COLOUR_RGB ( '',0.0000000000000000000, 0.0000000000000000000, 0.0000000000000000000 ) ;
#997 = CARTESIAN_POINT ( 'NONE',  ( 14.07500353908007400, -10.49776549706729300, -19.11366614817012500 ) ) ;
#998 = CARTESIAN_POINT ( 'NONE',  ( 12.22283586387561600, 22.11747923755466900, -12.93136932539307400 ) ) ;
#1000 = CARTESIAN_POINT ( 'NONE',  ( 14.07500024866712400, -10.50505890155493700, -19.10883230913416100 ) ) ;
#999 = SURFACE_STYLE_FILL_AREA ( #14478 ) ;
#1001 = EDGE_CURVE ( 'NONE', #189144, #189253, #502742, .T. ) ;
#1002 = CARTESIAN_POINT ( 'NONE',  ( 12.22259717474129600, 22.12180337813415700, -12.93092919409495200 ) ) ;
#1003 = CARTESIAN_POINT ( 'NONE',  ( 14.07499599400850900, -10.56911452998472500, -19.06588440020863800 ) ) ;
#1004 = CYLINDRICAL_SURFACE ( 'NONE', #812696, 1.200000000000000200 ) ;
#1005 = CARTESIAN_POINT ( 'NONE',  ( 12.22221113137547700, 22.12769827829730900, -12.93032739756333200 ) ) ;
#1006 = EDGE_CURVE ( 'NONE', #164851, #164844, #876854, .T. ) ;
#1007 = CARTESIAN_POINT ( 'NONE',  ( 14.07577157619511800, -10.63713436838608900, -19.01370345139578400 ) ) ;
#1008 = CARTESIAN_POINT ( 'NONE',  ( 12.22207778197614700, 22.12956469300349100, -12.93013652965060000 ) ) ;
#1009 = EDGE_CURVE ( 'NONE', #188916, #188900, #502766, .T. ) ;
#1010 = CARTESIAN_POINT ( 'NONE',  ( 14.07575987265664200, -10.74378917341181600, -18.91081590519494400 ) ) ;
#1011 = CARTESIAN_POINT ( 'NONE',  ( 12.22180174662270400, 22.13310043733162000, -12.92977444282624900 ) ) ;
#1012 = FACE_OUTER_BOUND ( 'NONE', #670943, .T. ) ;
#1013 = CARTESIAN_POINT ( 'NONE',  ( 14.07561118848657400, -10.78003532483603900, -18.87241118331158800 ) ) ;
#1014 = EDGE_CURVE ( 'NONE', #165553, #165746, #502777, .T. ) ;
#1015 = CARTESIAN_POINT ( 'NONE',  ( 12.22172592978725800, 22.13405694238168700, -12.92967642646758200 ) ) ;
#1017 = PRESENTATION_STYLE_ASSIGNMENT (( #61928 ) ) ;
#1016 = CARTESIAN_POINT ( 'NONE',  ( 14.07532533505001400, -10.83391169032537100, -18.80783316774852300 ) ) ;
#1018 = CARTESIAN_POINT ( 'NONE',  ( 12.21979791963575800, 22.15460952390475700, -12.92756580697379200 ) ) ;
#1019 = EDGE_CURVE ( 'NONE', #165677, #165474, #502796, .T. ) ;
#1020 = CARTESIAN_POINT ( 'NONE',  ( 14.07522259506590800, -10.85178384197894300, -18.78514645691277400 ) ) ;
#1021 = SURFACE_STYLE_FILL_AREA ( #61767 ) ;
#1022 = CARTESIAN_POINT ( 'NONE',  ( 12.21694213093313800, 22.17271850144232200, -12.92567925990352500 ) ) ;
#1023 = EDGE_CURVE ( 'NONE', #165285, #165668, #879166, .T. ) ;
#1024 = CARTESIAN_POINT ( 'NONE',  ( 14.07510075656697500, -10.87823022800712800, -18.74929000532434400 ) ) ;
#1026 = CARTESIAN_POINT ( 'NONE',  ( 12.20386986378305000, 22.23140789126044600, -12.91946455753626200 ) ) ;
#1025 = COLOUR_RGB ( '',0.0000000000000000000, 0.0000000000000000000, 0.0000000000000000000 ) ;
#1028 = COLOUR_RGB ( '',0.2509803921568627400, 0.2509803921568627400, 0.2509803921568627400 ) ;
#1027 = CARTESIAN_POINT ( 'NONE',  ( 14.07504813198327500, -10.89136254646108500, -18.73090539172025600 ) ) ;
#1029 = EDGE_CURVE ( 'NONE', #189144, #189174, #502805, .T. ) ;
#1030 = CARTESIAN_POINT ( 'NONE',  ( 12.19041698782543500, 22.26680826592013300, -12.91558476250127200 ) ) ;
#1031 = CARTESIAN_POINT ( 'NONE',  ( 14.07501290790682100, -10.90646948443309200, -18.70864189435729900 ) ) ;
#1032 = FACE_OUTER_BOUND ( 'NONE', #606770, .T. ) ;
#1033 = CARTESIAN_POINT ( 'NONE',  ( 12.15470755119614000, 22.32900022045285500, -12.90862312051540400 ) ) ;
#1034 = EDGE_CURVE ( 'NONE', #165553, #165668, #502810, .T. ) ;
#1035 = CARTESIAN_POINT ( 'NONE',  ( 14.07500478616994300, -10.91289183265263900, -18.69892426583777100 ) ) ;
#1036 = CARTESIAN_POINT ( 'NONE',  ( 12.13173391784958900, 22.35678135888850800, -12.90543118004605600 ) ) ;
#1037 = EDGE_CURVE ( 'NONE', #165611, #165693, #502817, .T. ) ;
#1038 = CARTESIAN_POINT ( 'NONE',  ( 14.07500107552269400, -10.91716113721547800, -18.69240654295595000 ) ) ;
#1039 = CARTESIAN_POINT ( 'NONE',  ( 12.08959509528190600, 22.39348836669587700, -12.90114681259834800 ) ) ;
#1040 = CARTESIAN_POINT ( 'NONE',  ( 14.07500004667660100, -10.92001682056811000, -18.68799781825714500 ) ) ;
#1041 = EDGE_CURVE ( 'NONE', #189974, #189866, #502800, .T. ) ;
#1042 = CARTESIAN_POINT ( 'NONE',  ( 12.07426909233470300, 22.40489657334742500, -12.89980243929732000 ) ) ;
#1043 = PRESENTATION_STYLE_ASSIGNMENT (( #4096 ) ) ;
#1044 = CARTESIAN_POINT ( 'NONE',  ( 14.07499845332056800, -10.96604789564658400, -18.61645268548072700 ) ) ;
#1045 = CARTESIAN_POINT ( 'NONE',  ( 12.04936049477693200, 22.42076850509517900, -12.89791871027561300 ) ) ;
#1046 = EDGE_CURVE ( 'NONE', #165313, #165542, #502827, .T. ) ;
#1047 = SURFACE_STYLE_FILL_AREA ( #4088 ) ;
#1048 = CARTESIAN_POINT ( 'NONE',  ( 14.07501677384393100, -11.00927566948809600, -18.53633909493920500 ) ) ;
#1049 = CARTESIAN_POINT ( 'NONE',  ( 12.04073769673484800, 22.42585241832779600, -12.89731292819131700 ) ) ;
#1050 = EDGE_CURVE ( 'NONE', #165072, #165623, #872851, .T. ) ;
#1052 = CONICAL_SURFACE ( 'NONE', #549509, 1.422400000000000100, 0.7853981633974502800 ) ;
#1051 = CARTESIAN_POINT ( 'NONE',  ( 14.07500615378830700, -11.06488000206530500, -18.39891373012382300 ) ) ;
#1053 = FACE_OUTER_BOUND ( 'NONE', #320465, .T. ) ;
#1054 = CARTESIAN_POINT ( 'NONE',  ( 12.02732360138748100, 22.43316828490238600, -12.89643824930035400 ) ) ;
#1055 = CARTESIAN_POINT ( 'NONE',  ( 14.07500100784169600, -11.08185323569710500, -18.35024662163853600 ) ) ;
#1056 = EDGE_CURVE ( 'NONE', #165502, #165597, #874476, .T. ) ;
#1058 = CARTESIAN_POINT ( 'NONE',  ( 12.02277225322432000, 22.43555523981538600, -12.89615235469532600 ) ) ;
#1057 = FACE_OUTER_BOUND ( 'NONE', #284958, .T. ) ;
#1059 = CARTESIAN_POINT ( 'NONE',  ( 14.07499842695195700, -11.10390261242493700, -18.27302836976291200 ) ) ;
#1060 = CARTESIAN_POINT ( 'NONE',  ( 12.01582525640851500, 22.43905818225399100, -12.89573210455785800 ) ) ;
#1062 = EDGE_CURVE ( 'NONE', #191323, #191174, #502850, .T. ) ;
#1061 = PRESENTATION_STYLE_ASSIGNMENT (( #14620 ) ) ;
#1063 = CARTESIAN_POINT ( 'NONE',  ( 14.07499836644989200, -11.11407300252333600, -18.23336756648143700 ) ) ;
#1064 = CARTESIAN_POINT ( 'NONE',  ( 12.01348959504140400, 22.44021291474076200, -12.89559345309785800 ) ) ;
#1065 = COLOUR_RGB ( '',0.5019607843137254800, 0.5019607843137254800, 0.5019607843137254800 ) ;
#1066 = EDGE_CURVE ( 'NONE', #193495, #193479, #878353, .T. ) ;
#1067 = CARTESIAN_POINT ( 'NONE',  ( 12.00877828078349600, 22.44249655150817800, -12.89531902921130600 ) ) ;
#1068 = SURFACE_STYLE_FILL_AREA ( #14589 ) ;
#1070 = EDGE_CURVE ( 'NONE', #165423, #165517, #502872, .T. ) ;
#1069 = PRESENTATION_STYLE_ASSIGNMENT (( #61992 ) ) ;
#1071 = CARTESIAN_POINT ( 'NONE',  ( 12.00586768438791600, 22.44387465433587900, -12.89515326217589900 ) ) ;
#1072 = CYLINDRICAL_SURFACE ( 'NONE', #812770, 2.199999999999998000 ) ;
#1074 = CARTESIAN_POINT ( 'NONE',  ( 11.97423569687426300, 22.45861012688258300, -12.89337963732712900 ) ) ;
#1073 = FACE_OUTER_BOUND ( 'NONE', #670955, .T. ) ;
#1075 = EDGE_CURVE ( 'NONE', #165517, #165502, #502837, .T. ) ;
#1076 = CARTESIAN_POINT ( 'NONE',  ( 11.94110363821133800, 22.47054025308865000, -12.89192741875212000 ) ) ;
#1077 = SURFACE_STYLE_FILL_AREA ( #61919 ) ;
#1078 = EDGE_CURVE ( 'NONE', #165502, #165459, #502883, .T. ) ;
#1079 = CARTESIAN_POINT ( 'NONE',  ( 11.88636438577124800, 22.48552971983944800, -12.89009237827584400 ) ) ;
#1080 = COLOUR_RGB ( '',0.0000000000000000000, 0.0000000000000000000, 0.0000000000000000000 ) ;
#1081 = EDGE_CURVE ( 'NONE', #193511, #193495, #874071, .T. ) ;
#1082 = CARTESIAN_POINT ( 'NONE',  ( 11.86727777421693400, 22.49004191520279900, -12.88953785283854200 ) ) ;
#1083 = CARTESIAN_POINT ( 'NONE',  ( 11.83738756577404200, 22.49608397110887700, -12.88879346772389700 ) ) ;
#1084 = EDGE_CURVE ( 'NONE', #165338, #165491, #873178, .T. ) ;
#1085 = CARTESIAN_POINT ( 'NONE',  ( 11.82721411444117300, 22.49797694979046300, -12.88855990278890400 ) ) ;
#1086 = FACE_OUTER_BOUND ( 'NONE', #291385, .T. ) ;
#1087 = EDGE_CURVE ( 'NONE', #193528, #193511, #872940, .T. ) ;
#1088 = CARTESIAN_POINT ( 'NONE',  ( 11.81163886466401400, 22.50063487935160500, -12.88823157578470500 ) ) ;
#1089 = PRESENTATION_STYLE_ASSIGNMENT (( #4148 ) ) ;
#1090 = EDGE_CURVE ( 'NONE', #189866, #189891, #502902, .T. ) ;
#1091 = CARTESIAN_POINT ( 'NONE',  ( 11.80639460260865000, 22.50149059943422700, -12.88812580328287200 ) ) ;
#1092 = SURFACE_STYLE_FILL_AREA ( #4140 ) ;
#1093 = CARTESIAN_POINT ( 'NONE',  ( 11.79580105423864100, 22.50314152996925900, -12.88792162435070000 ) ) ;
#1094 = EDGE_CURVE ( 'NONE', #189891, #189543, #502891, .T. ) ;
#1095 = COLOUR_RGB ( '',0.7764705882352941300, 0.7568627450980391900, 0.7372549019607843600 ) ;
#1096 = CARTESIAN_POINT ( 'NONE',  ( 11.78961942897374200, 22.50405460924565700, -12.88780862430684200 ) ) ;
#1097 = EDGE_CURVE ( 'NONE', #191410, #191488, #502908, .T. ) ;
#1098 = CARTESIAN_POINT ( 'NONE',  ( 11.76677213150354200, 22.50729005086734300, -12.88740803674693100 ) ) ;
#1099 = EDGE_CURVE ( 'NONE', #168300, #188971, #502861, .T. ) ;
#1100 = CARTESIAN_POINT ( 'NONE',  ( 11.74818454070876000, 22.50950986795347200, -12.88713262949175200 ) ) ;
#1101 = CARTESIAN_POINT ( 'NONE',  ( 11.71983852528865300, 22.51228686662843300, -12.88678773861198000 ) ) ;
#1102 = EDGE_CURVE ( 'NONE', #165447, #165491, #502916, .T. ) ;
#1103 = CARTESIAN_POINT ( 'NONE',  ( 11.71031241527729500, 22.51312041143126300, -12.88668414282127200 ) ) ;
#1104 = EDGE_CURVE ( 'NONE', #165447, #164833, #873303, .T. ) ;
#1105 = FACE_BOUND ( 'NONE', #320608, .T. ) ;
#1106 = CARTESIAN_POINT ( 'NONE',  ( 11.69590709295327500, 22.51423255378986700, -12.88654585963601000 ) ) ;
#1108 = EDGE_CURVE ( 'NONE', #192599, #192588, #502922, .T. ) ;
#1107 = FACE_OUTER_BOUND ( 'NONE', #320636, .T. ) ;
#1109 = CARTESIAN_POINT ( 'NONE',  ( 11.69108595929410700, 22.51458023875181900, -12.88650261685579300 ) ) ;
#1111 = CARTESIAN_POINT ( 'NONE',  ( 11.68382521947860500, 22.51506722321938600, -12.88644203623378500 ) ) ;
#1110 = PRESENTATION_STYLE_ASSIGNMENT (( #14719 ) ) ;
#1112 = EDGE_CURVE ( 'NONE', #192608, #192599, #877983, .T. ) ;
#1113 = FACE_OUTER_BOUND ( 'NONE', #670973, .T. ) ;
#1114 = CARTESIAN_POINT ( 'NONE',  ( 11.68140013298564700, 22.51522379421166100, -12.88642255660938200 ) ) ;
#1115 = FACE_OUTER_BOUND ( 'NONE', #465521, .T. ) ;
#1117 = EDGE_CURVE ( 'NONE', #165352, #165063, #875959, .T. ) ;
#1116 = PRESENTATION_STYLE_ASSIGNMENT (( #62058 ) ) ;
#1118 = CARTESIAN_POINT ( 'NONE',  ( 11.67654028022414700, 22.51552542198323400, -12.88638502611267200 ) ) ;
#1119 = SURFACE_STYLE_FILL_AREA ( #14664 ) ;
#1120 = SURFACE_STYLE_FILL_AREA ( #61965 ) ;
#1121 = EDGE_CURVE ( 'NONE', #192636, #192622, #873133, .T. ) ;
#1122 = CARTESIAN_POINT ( 'NONE',  ( 11.67330240179936500, 22.51571633587883900, -12.88636126825001500 ) ) ;
#1123 = COLOUR_RGB ( '',0.0000000000000000000, 0.0000000000000000000, 0.0000000000000000000 ) ;
#1124 = COLOUR_RGB ( '',0.0000000000000000000, 0.0000000000000000000, 0.0000000000000000000 ) ;
#1125 = CARTESIAN_POINT ( 'NONE',  ( 11.64548200379784900, 22.51730486024127100, -12.88616357389100400 ) ) ;
#1126 = EDGE_CURVE ( 'NONE', #193554, #193541, #876129, .T. ) ;
#1127 = CARTESIAN_POINT ( 'NONE',  ( 11.60751122124023600, 22.51838380339601600, -12.88602911968930800 ) ) ;
#1128 = EDGE_CURVE ( 'NONE', #193569, #193554, #878343, .T. ) ;
#1129 = CARTESIAN_POINT ( 'NONE',  ( 11.55775356012656200, 22.51904663645720100, -12.88594650558323500 ) ) ;
#1131 = EDGE_CURVE ( 'NONE', #167421, #167758, #502961, .T. ) ;
#1130 = PRESENTATION_STYLE_ASSIGNMENT (( #4252 ) ) ;
#1132 = CARTESIAN_POINT ( 'NONE',  ( 12.22415189873416000, 22.06714842449682500, -12.80878868495247500 ) ) ;
#1134 = CARTESIAN_POINT ( 'NONE',  ( 12.22386125153887300, 22.07965054535788200, -12.80754522298961000 ) ) ;
#1133 = PRESENTATION_STYLE_ASSIGNMENT (( #4196 ) ) ;
#1135 = EDGE_CURVE ( 'NONE', #192764, #192748, #502934, .T. ) ;
#1136 = CARTESIAN_POINT ( 'NONE',  ( 12.22349591194988400, 22.09058590521643200, -12.80644432368981900 ) ) ;
#1137 = SURFACE_STYLE_FILL_AREA ( #4135 ) ;
#1138 = EDGE_CURVE ( 'NONE', #165113, #165380, #875586, .T. ) ;
#1139 = CARTESIAN_POINT ( 'NONE',  ( 12.22283586387561600, 22.10464010014356600, -12.80501997755896500 ) ) ;
#1140 = COLOUR_RGB ( '',0.2509803921568627400, 0.2509803921568627400, 0.2509803921568627400 ) ;
#1141 = EDGE_CURVE ( 'NONE', #193583, #193569, #879676, .T. ) ;
#1142 = CARTESIAN_POINT ( 'NONE',  ( 12.22259717474129600, 22.10893335400462700, -12.80458299005582700 ) ) ;
#1143 = FACE_OUTER_BOUND ( 'NONE', #607332, .T. ) ;
#1144 = CARTESIAN_POINT ( 'NONE',  ( 12.22221113137547700, 22.11478614773804500, -12.80398549207086000 ) ) ;
#1145 = EDGE_CURVE ( 'NONE', #193595, #193583, #502985, .T. ) ;
#1146 = CARTESIAN_POINT ( 'NONE',  ( 12.22207778197614700, 22.11663923091061100, -12.80379598750036000 ) ) ;
#1147 = EDGE_CURVE ( 'NONE', #192274, #192300, #502966, .T. ) ;
#1148 = CARTESIAN_POINT ( 'NONE',  ( 12.22180174662270400, 22.12014971992211100, -12.80343648701047400 ) ) ;
#1149 = EDGE_CURVE ( 'NONE', #166925, #167181, #502979, .T. ) ;
#1150 = CARTESIAN_POINT ( 'NONE',  ( 12.22172592978725800, 22.12109939279324800, -12.80333917076865400 ) ) ;
#1151 = CARTESIAN_POINT ( 'NONE',  ( 12.21979791963575800, 22.14150517016257800, -12.80124362712839100 ) ) ;
#1152 = EDGE_CURVE ( 'NONE', #193628, #193613, #502990, .T. ) ;
#1153 = CARTESIAN_POINT ( 'NONE',  ( 12.21694213093313800, 22.15948479786058900, -12.79937055539433800 ) ) ;
#1155 = EDGE_CURVE ( 'NONE', #192288, #192300, #503001, .T. ) ;
#1154 = SURFACE_STYLE_FILL_AREA ( #14886 ) ;
#1156 = CARTESIAN_POINT ( 'NONE',  ( 12.20386986378305000, 22.21775497775144000, -12.79320024375827100 ) ) ;
#1157 = FACE_OUTER_BOUND ( 'NONE', #320525, .T. ) ;
#1158 = EDGE_CURVE ( 'NONE', #165380, #165406, #503007, .T. ) ;
#1160 = CARTESIAN_POINT ( 'NONE',  ( 12.19041698782543500, 22.25290249259212800, -12.78934816154496100 ) ) ;
#1159 = FACE_OUTER_BOUND ( 'NONE', #670993, .T. ) ;
#1161 = FACE_OUTER_BOUND ( 'NONE', #692581, .T. ) ;
#1162 = CARTESIAN_POINT ( 'NONE',  ( 12.15470755119614000, 22.31465021887819200, -12.78243624557327400 ) ) ;
#1164 = EDGE_CURVE ( 'NONE', #165394, #165303, #503034, .T. ) ;
#1163 = PRESENTATION_STYLE_ASSIGNMENT (( #62223 ) ) ;
#1166 = CARTESIAN_POINT ( 'NONE',  ( 12.13173391784958900, 22.34223292061073400, -12.77926710467871100 ) ) ;
#1165 = PRESENTATION_STYLE_ASSIGNMENT (( #14922 ) ) ;
#1167 = SURFACE_STYLE_FILL_AREA ( #62048 ) ;
#1168 = EDGE_CURVE ( 'NONE', #165380, #165303, #503048, .T. ) ;
#1169 = CARTESIAN_POINT ( 'NONE',  ( 12.08959509528190600, 22.37867773550519600, -12.77501333985563100 ) ) ;
#1170 = COLOUR_RGB ( '',0.5019607843137254800, 0.5019607843137254800, 0.5019607843137254800 ) ;
#1171 = COLOUR_RGB ( '',0.0000000000000000000, 0.0000000000000000000, 0.0000000000000000000 ) ;
#1172 = EDGE_CURVE ( 'NONE', #191831, #192324, #879697, .T. ) ;
#1173 = CARTESIAN_POINT ( 'NONE',  ( 12.07426909233470300, 22.39000445496637300, -12.77367856922103200 ) ) ;
#1174 = CYLINDRICAL_SURFACE ( 'NONE', #812914, 1.200000000000000600 ) ;
#1175 = CARTESIAN_POINT ( 'NONE',  ( 12.04936049477693200, 22.40576301577306900, -12.77180829540662900 ) ) ;
#1176 = EDGE_CURVE ( 'NONE', #192324, #192351, #879700, .T. ) ;
#1177 = CARTESIAN_POINT ( 'NONE',  ( 12.04073769673484800, 22.41081061533974200, -12.77120684033722000 ) ) ;
#1179 = EDGE_CURVE ( 'NONE', #192336, #192351, #503021, .T. ) ;
#1178 = PRESENTATION_STYLE_ASSIGNMENT (( #4305 ) ) ;
#1180 = CARTESIAN_POINT ( 'NONE',  ( 12.02732360138748100, 22.41807422572451000, -12.77033840915262000 ) ) ;
#1181 = SURFACE_STYLE_FILL_AREA ( #4189 ) ;
#1182 = EDGE_CURVE ( 'NONE', #192336, #192378, #877845, .T. ) ;
#1183 = CARTESIAN_POINT ( 'NONE',  ( 12.02277225322432000, 22.42044413095955900, -12.77005455665191600 ) ) ;
#1184 = COLOUR_RGB ( '',0.7764705882352941300, 0.7568627450980391900, 0.7372549019607843600 ) ;
#1185 = CARTESIAN_POINT ( 'NONE',  ( 12.01582525640851500, 22.42392205238075000, -12.76963730830114200 ) ) ;
#1186 = EDGE_CURVE ( 'NONE', #192378, #191831, #879729, .T. ) ;
#1188 = CARTESIAN_POINT ( 'NONE',  ( 12.01348959504140400, 22.42506853677833000, -12.76949964720871300 ) ) ;
#1187 = FACE_OUTER_BOUND ( 'NONE', #291399, .T. ) ;
#1189 = EDGE_CURVE ( 'NONE', #165892, #165868, #503094, .T. ) ;
#1190 = CARTESIAN_POINT ( 'NONE',  ( 12.00877828078349600, 22.42733586185454400, -12.76922718349277700 ) ) ;
#1191 = EDGE_CURVE ( 'NONE', #193279, #193296, #503061, .T. ) ;
#1192 = CARTESIAN_POINT ( 'NONE',  ( 12.00586768438791600, 22.42870412109062500, -12.76906260050762400 ) ) ;
#1193 = CARTESIAN_POINT ( 'NONE',  ( 11.97423569687426300, 22.44333434026199100, -12.76730164440777100 ) ) ;
#1194 = EDGE_CURVE ( 'NONE', #165220, #165260, #879734, .T. ) ;
#1195 = CARTESIAN_POINT ( 'NONE',  ( 11.94110363821133800, 22.45517925128087500, -12.76585979882258900 ) ) ;
#1196 = EDGE_CURVE ( 'NONE', #189241, #189323, #503086, .T. ) ;
#1197 = CARTESIAN_POINT ( 'NONE',  ( 11.88636438577125000, 22.47006165041202400, -12.76403786577828500 ) ) ;
#1198 = EDGE_CURVE ( 'NONE', #189275, #189210, #503110, .T. ) ;
#1199 = CARTESIAN_POINT ( 'NONE',  ( 11.86727777421693600, 22.47454161580849100, -12.76348730123696200 ) ) ;
#1200 = CARTESIAN_POINT ( 'NONE',  ( 11.83738756577404200, 22.48054051417238600, -12.76274823315885100 ) ) ;
#1201 = EDGE_CURVE ( 'NONE', #165168, #165368, #503115, .T. ) ;
#1202 = FACE_OUTER_BOUND ( 'NONE', #671009, .T. ) ;
#1203 = CARTESIAN_POINT ( 'NONE',  ( 11.82721411444117300, 22.48241997157767400, -12.76251633654482200 ) ) ;
#1204 = COLOUR_RGB ( '',0.8980392156862745400, 0.9176470588235293700, 0.9294117647058823800 ) ;
#1205 = EDGE_CURVE ( 'NONE', #165368, #165285, #503131, .T. ) ;
#1206 = PRESENTATION_STYLE_ASSIGNMENT (( #62524 ) ) ;
#1207 = CARTESIAN_POINT ( 'NONE',  ( 11.81163886466401400, 22.48505891592766300, -12.76219035473351200 ) ) ;
#1209 = EDGE_CURVE ( 'NONE', #166347, #166283, #503142, .T. ) ;
#1208 = SURFACE_STYLE_FILL_AREA ( #62212 ) ;
#1210 = CARTESIAN_POINT ( 'NONE',  ( 11.80639460260865000, 22.48590852372397800, -12.76208533774954600 ) ) ;
#1211 = FACE_OUTER_BOUND ( 'NONE', #320697, .T. ) ;
#1213 = CARTESIAN_POINT ( 'NONE',  ( 11.79580105423864100, 22.48754766189805200, -12.76188261723832100 ) ) ;
#1212 = COLOUR_RGB ( '',0.0000000000000000000, 0.0000000000000000000, 0.0000000000000000000 ) ;
#1214 = EDGE_CURVE ( 'NONE', #167694, #167601, #503123, .T. ) ;
#1215 = CARTESIAN_POINT ( 'NONE',  ( 11.78961942897374200, 22.48845421917961600, -12.76177042433763700 ) ) ;
#1216 = EDGE_CURVE ( 'NONE', #165285, #165100, #503152, .T. ) ;
#1218 = CARTESIAN_POINT ( 'NONE',  ( 11.76677213150354200, 22.49166655050400700, -12.76137269811743900 ) ) ;
#1217 = PRESENTATION_STYLE_ASSIGNMENT (( #14991 ) ) ;
#1219 = EDGE_CURVE ( 'NONE', #165142, #165338, #503172, .T. ) ;
#1221 = CARTESIAN_POINT ( 'NONE',  ( 11.74818454070876000, 22.49387051175380500, -12.76109925805693900 ) ) ;
#1220 = FACE_OUTER_BOUND ( 'NONE', #606750, .T. ) ;
#1222 = SURFACE_STYLE_FILL_AREA ( #14706 ) ;
#1223 = CARTESIAN_POINT ( 'NONE',  ( 11.71983852528865300, 22.49662767472394300, -12.76075683068345200 ) ) ;
#1225 = EDGE_CURVE ( 'NONE', #165338, #164833, #503181, .T. ) ;
#1224 = SURFACE_STYLE_FILL_AREA ( #4297 ) ;
#1226 = CONICAL_SURFACE ( 'NONE', #812942, 2.007855776469367200, 0.02617993877974803700 ) ;
#1227 = CARTESIAN_POINT ( 'NONE',  ( 11.71031241527729500, 22.49745526563532700, -12.76065397486267400 ) ) ;
#1228 = COLOUR_RGB ( '',0.2509803921568627400, 0.2509803921568627400, 0.2509803921568627400 ) ;
#1229 = EDGE_CURVE ( 'NONE', #164833, #165131, #503191, .T. ) ;
#1230 = CARTESIAN_POINT ( 'NONE',  ( 11.69590709295327500, 22.49855946411994300, -12.76051667941445100 ) ) ;
#1231 = EDGE_CURVE ( 'NONE', #193264, #193279, #503202, .T. ) ;
#1232 = CARTESIAN_POINT ( 'NONE',  ( 11.69108595929410700, 22.49890466561787900, -12.76047374551123400 ) ) ;
#1233 = CARTESIAN_POINT ( 'NONE',  ( 11.68382521947860500, 22.49938817162496500, -12.76041359760795400 ) ) ;
#1234 = EDGE_CURVE ( 'NONE', #165260, #165234, #503214, .T. ) ;
#1235 = CARTESIAN_POINT ( 'NONE',  ( 11.68140013298564700, 22.49954362425300400, -12.76039425712372700 ) ) ;
#1236 = EDGE_CURVE ( 'NONE', #193236, #193246, #503230, .T. ) ;
#1237 = CARTESIAN_POINT ( 'NONE',  ( 11.67654028022414700, 22.49984309754049900, -12.76035699470199500 ) ) ;
#1238 = EDGE_CURVE ( 'NONE', #189104, #189357, #503242, .T. ) ;
#1239 = CARTESIAN_POINT ( 'NONE',  ( 11.67330240179936500, 22.50003264776541900, -12.76033340653835400 ) ) ;
#1240 = CARTESIAN_POINT ( 'NONE',  ( 11.64548200379784900, 22.50160982552526400, -12.76013712428190900 ) ) ;
#1241 = EDGE_CURVE ( 'NONE', #167190, #166992, #503162, .T. ) ;
#1242 = CARTESIAN_POINT ( 'NONE',  ( 11.60751122124023700, 22.50268106194318900, -12.76000363046736500 ) ) ;
#1243 = EDGE_CURVE ( 'NONE', #193640, #193628, #503253, .T. ) ;
#1245 = CARTESIAN_POINT ( 'NONE',  ( 11.55775356012656200, 22.50333916048250800, -12.75992160646205100 ) ) ;
#1244 = PRESENTATION_STYLE_ASSIGNMENT (( #62656 ) ) ;
#1246 = EDGE_CURVE ( 'NONE', #164905, #164871, #503267, .T. ) ;
#1247 = FILL_AREA_STYLE_COLOUR ( '', #681156 ) ;
#1248 = FACE_OUTER_BOUND ( 'NONE', #671031, .T. ) ;
#1249 = COLOUR_RGB ( '',0.0000000000000000000, 0.0000000000000000000, 0.0000000000000000000 ) ;
#1250 = EDGE_CURVE ( 'NONE', #193085, #193102, #503273, .T. ) ;
#1251 = SURFACE_STYLE_FILL_AREA ( #62514 ) ;
#1252 = PLANE ( 'NONE',  #148831 ) ;
#1253 = FACE_OUTER_BOUND ( 'NONE', #465393, .T. ) ;
#1255 = EDGE_CURVE ( 'NONE', #165234, #165276, #503288, .T. ) ;
#1254 = COLOUR_RGB ( '',0.0000000000000000000, 0.0000000000000000000, 0.0000000000000000000 ) ;
#1256 = CARTESIAN_POINT ( 'NONE',  ( 11.53320601688875300, 22.51875114604138200, -12.88598333488156700 ) ) ;
#1257 = PRESENTATION_STYLE_ASSIGNMENT (( #15060 ) ) ;
#1258 = EDGE_CURVE ( 'NONE', #165183, #165252, #503283, .T. ) ;
#1259 = SURFACE_SIDE_STYLE ('',( #681151 ) ) ;
#1260 = SURFACE_STYLE_FILL_AREA ( #4352 ) ;
#1261 = SURFACE_STYLE_FILL_AREA ( #14979 ) ;
#1262 = SURFACE_STYLE_USAGE ( .BOTH. , #1259 ) ;
#1263 = EDGE_CURVE ( 'NONE', #165252, #165210, #503309, .T. ) ;
#1264 = FACE_OUTER_BOUND ( 'NONE', #291266, .T. ) ;
#1265 = CYLINDRICAL_SURFACE ( 'NONE', #813023, 1.249999999999997600 ) ;
#1266 =( LENGTH_UNIT ( ) NAMED_UNIT ( * ) SI_UNIT ( .MILLI., .METRE. ) );
#1267 = EDGE_CURVE ( 'NONE', #165210, #165220, #503301, .T. ) ;
#1268 = PRESENTATION_STYLE_ASSIGNMENT (( #4360 ) ) ;
#1269 =( NAMED_UNIT ( * ) PLANE_ANGLE_UNIT ( ) SI_UNIT ( $, .RADIAN. ) );
#1271 = EDGE_CURVE ( 'NONE', #165183, #165220, #503334, .T. ) ;
#1270 = COLOUR_RGB ( '',0.7764705882352941300, 0.7568627450980391900, 0.7372549019607843600 ) ;
#1272 =( NAMED_UNIT ( * ) SI_UNIT ( $, .STERADIAN. ) SOLID_ANGLE_UNIT ( ) );
#1273 = EDGE_CURVE ( 'NONE', #193116, #193129, #879288, .T. ) ;
#1274 = CARTESIAN_POINT ( 'NONE',  ( 1.984980947161656600, -5.512000000000022700, 41.72353072666476900 ) ) ;
#1275 = EDGE_CURVE ( 'NONE', #165131, #165194, #879289, .T. ) ;
#1276 = CARTESIAN_POINT ( 'NONE',  ( -21.31060000000000400, 9.587160279788429700, 0.9921875000000106600 ) ) ;
#1277 = EDGE_CURVE ( 'NONE', #165194, #165156, #503356, .T. ) ;
#1278 = DIRECTION ( 'NONE',  ( 0.7071067811865486800, -8.326672684688674100E-016, 0.7071067811865464600 ) ) ;
#1279 = DIRECTION ( 'NONE',  ( 0.7071067811865464600, 0.0000000000000000000, -0.7071067811865486800 ) ) ;
#1280 = EDGE_CURVE ( 'NONE', #165156, #165142, #874141, .T. ) ;
#1281 = CARTESIAN_POINT ( 'NONE',  ( -15.66309639088238000, -1.015999999999999600, 3.848642936143535500 ) ) ;
#1282 = EDGE_CURVE ( 'NONE', #167740, #167709, #503362, .T. ) ;
#1283 = EDGE_CURVE ( 'NONE', #166967, #167059, #503375, .T. ) ;
#1284 = CARTESIAN_POINT ( 'NONE',  ( 11.55775356012656200, 22.51904663645720100, -12.88594650558323500 ) ) ;
#1285 = FACE_OUTER_BOUND ( 'NONE', #671052, .T. ) ;
#1286 = CARTESIAN_POINT ( 'NONE',  ( 4.850768513601881400, 2.038726642635370700, 2.224669999999998800 ) ) ;
#1287 = EDGE_CURVE ( 'NONE', #165131, #165142, #503370, .T. ) ;
#1288 = PRESENTATION_STYLE_ASSIGNMENT (( #62751 ) ) ;
#1289 = CARTESIAN_POINT ( 'NONE',  ( 11.51143274723289000, 22.51832769456238400, -12.88603610685038000 ) ) ;
#1290 = EDGE_CURVE ( 'NONE', #165087, #165168, #878028, .T. ) ;
#1291 = SURFACE_STYLE_FILL_AREA ( #62634 ) ;
#1292 = CARTESIAN_POINT ( 'NONE',  ( 11.48293425312202100, 22.51750057058478700, -12.88613913734908900 ) ) ;
#1293 = EDGE_CURVE ( 'NONE', #192930, #192946, #503387, .T. ) ;
#1295 = CARTESIAN_POINT ( 'NONE',  ( 11.47412832348055300, 22.51719287143324200, -12.88617745934522300 ) ) ;
#1294 = COLOUR_RGB ( '',0.0000000000000000000, 0.0000000000000000000, 0.0000000000000000000 ) ;
#1296 = PRESENTATION_STYLE_ASSIGNMENT (( #15243 ) ) ;
#1297 = CARTESIAN_POINT ( 'NONE',  ( 11.46195978161157900, 22.51668333503011300, -12.88624090255252600 ) ) ;
#1298 = EDGE_CURVE ( 'NONE', #192779, #192764, #503404, .T. ) ;
#1299 = FACE_OUTER_BOUND ( 'NONE', #606782, .T. ) ;
#1301 = CARTESIAN_POINT ( 'NONE',  ( 11.45807699308746300, 22.51650549161442100, -12.88626304364082600 ) ) ;
#1300 = FACE_OUTER_BOUND ( 'NONE', #320623, .T. ) ;
#1302 = EDGE_CURVE ( 'NONE', #189292, #189475, #503398, .T. ) ;
#1304 = CARTESIAN_POINT ( 'NONE',  ( 11.45251289844959100, 22.51622672943350500, -12.88629774421378300 ) ) ;
#1303 = PRESENTATION_STYLE_ASSIGNMENT (( #4402 ) ) ;
#1305 = SURFACE_STYLE_FILL_AREA ( #15048 ) ;
#1306 = EDGE_CURVE ( 'NONE', #165100, #165168, #503418, .T. ) ;
#1307 = CARTESIAN_POINT ( 'NONE',  ( 11.45070154826168500, 22.51613180919685000, -12.88630955922716300 ) ) ;
#1308 = SURFACE_STYLE_FILL_AREA ( #4395 ) ;
#1309 = COLOUR_RGB ( '',0.8980392156862745400, 0.9176470588235293700, 0.9294117647058823800 ) ;
#1310 = CARTESIAN_POINT ( 'NONE',  ( 11.44716554393531100, 22.51593796968008800, -12.88633368537177200 ) ) ;
#1311 = EDGE_CURVE ( 'NONE', #165100, #165072, #877002, .T. ) ;
#1312 = COLOUR_RGB ( '',0.2509803921568627400, 0.2509803921568627400, 0.2509803921568627400 ) ;
#1313 = CARTESIAN_POINT ( 'NONE',  ( 11.44629221390114900, 22.51589015032672600, -12.88633963724734200 ) ) ;
#1314 = EDGE_CURVE ( 'NONE', #167447, #167783, #503408, .T. ) ;
#1315 = CARTESIAN_POINT ( 'NONE',  ( 11.42349854193861300, 22.51452198165665000, -12.88650990235155500 ) ) ;
#1316 = EDGE_CURVE ( 'NONE', #165072, #165087, #503442, .T. ) ;
#1317 = CARTESIAN_POINT ( 'NONE',  ( 11.40391194899875100, 22.51298670158700700, -12.88670084514852500 ) ) ;
#1318 = CARTESIAN_POINT ( 'NONE',  ( 11.37554373279587800, 22.51020503974836400, -12.88704627852325900 ) ) ;
#1319 = EDGE_CURVE ( 'NONE', #193651, #193640, #503427, .T. ) ;
#1320 = CARTESIAN_POINT ( 'NONE',  ( 11.36625627292940700, 22.50919802864639900, -12.88717125788785500 ) ) ;
#1321 = EDGE_CURVE ( 'NONE', #165063, #165113, #503447, .T. ) ;
#1322 = CARTESIAN_POINT ( 'NONE',  ( 11.35257800143143200, 22.50756781865387200, -12.88737341782167800 ) ) ;
#1323 = EDGE_CURVE ( 'NONE', #192897, #192913, #881140, .T. ) ;
#1324 = CARTESIAN_POINT ( 'NONE',  ( 11.34806073064906000, 22.50700446642072400, -12.88744325284594800 ) ) ;
#1325 = CARTESIAN_POINT ( 'NONE',  ( 11.33911049518489700, 22.50583786273404400, -12.88758780819051700 ) ) ;
#1326 = EDGE_CURVE ( 'NONE', #192796, #192853, #877720, .T. ) ;
#1328 = CARTESIAN_POINT ( 'NONE',  ( 11.33569826543414800, 22.50537948742662000, -12.88764459181053100 ) ) ;
#1327 = FACE_OUTER_BOUND ( 'NONE', #671064, .T. ) ;
#1329 = EDGE_CURVE ( 'NONE', #164780, #165113, #503487, .T. ) ;
#1330 = CARTESIAN_POINT ( 'NONE',  ( 11.28699434637120200, 22.49846678572504600, -12.88850043358888400 ) ) ;
#1331 = PRESENTATION_STYLE_ASSIGNMENT (( #62989 ) ) ;
#1332 = EDGE_CURVE ( 'NONE', #164780, #165021, #503493, .T. ) ;
#1333 = CARTESIAN_POINT ( 'NONE',  ( 11.24708870010258000, 22.49039320112132100, -12.88949706316992300 ) ) ;
#1334 = SURFACE_STYLE_FILL_AREA ( #62742 ) ;
#1335 = CARTESIAN_POINT ( 'NONE',  ( 11.19231032004731400, 22.47538792767211600, -12.89133391485651900 ) ) ;
#1337 = EDGE_CURVE ( 'NONE', #166590, #166538, #503501, .T. ) ;
#1336 = COLOUR_RGB ( '',0.5019607843137254800, 0.5019607843137254800, 0.5019607843137254800 ) ;
#1338 = COLOUR_RGB ( '',0.0000000000000000000, 0.0000000000000000000, 0.0000000000000000000 ) ;
#1339 = CARTESIAN_POINT ( 'NONE',  ( 11.17489754158683500, 22.46990368008454900, -12.89200312397880800 ) ) ;
#1340 = FACE_OUTER_BOUND ( 'NONE', #282517, .T. ) ;
#1341 = EDGE_CURVE ( 'NONE', #165021, #165063, #503514, .T. ) ;
#1342 = CARTESIAN_POINT ( 'NONE',  ( 11.15004839623303400, 22.46095333092754800, -12.89309030200575600 ) ) ;
#1343 = FACE_OUTER_BOUND ( 'NONE', #291418, .T. ) ;
#1344 = PRESENTATION_STYLE_ASSIGNMENT (( #15309 ) ) ;
#1345 = EDGE_CURVE ( 'NONE', #164965, #165036, #503475, .T. ) ;
#1346 = CARTESIAN_POINT ( 'NONE',  ( 11.14197701817125000, 22.45784921783134500, -12.89346658502794600 ) ) ;
#1347 = PRESENTATION_STYLE_ASSIGNMENT (( #4444 ) ) ;
#1348 = SURFACE_STYLE_FILL_AREA ( #15215 ) ;
#1349 = CARTESIAN_POINT ( 'NONE',  ( 11.13018745666280800, 22.45301201907409800, -12.89405155873885400 ) ) ;
#1350 = EDGE_CURVE ( 'NONE', #165036, #165044, #881355, .T. ) ;
#1351 = SURFACE_STYLE_FILL_AREA ( #4439 ) ;
#1352 = CYLINDRICAL_SURFACE ( 'NONE', #813129, 1.249999999999997600 ) ;
#1353 = CARTESIAN_POINT ( 'NONE',  ( 11.12631052042403100, 22.45136944794451500, -12.89424997460673900 ) ) ;
#1354 = EDGE_CURVE ( 'NONE', #165008, #165044, #503528, .T. ) ;
#1355 = COLOUR_RGB ( '',0.7764705882352941300, 0.7568627450980391900, 0.7372549019607843600 ) ;
#1356 = CARTESIAN_POINT ( 'NONE',  ( 11.11866248314122400, 22.44802395662667400, -12.89465360509590200 ) ) ;
#1357 = EDGE_CURVE ( 'NONE', #164965, #165008, #503519, .T. ) ;
#1358 = CARTESIAN_POINT ( 'NONE',  ( 11.11581881226136500, 22.44675332473198600, -12.89480679145268600 ) ) ;
#1359 = CARTESIAN_POINT ( 'NONE',  ( 11.09259074420717200, 22.43592639426112000, -12.89610987185202800 ) ) ;
#1360 = EDGE_CURVE ( 'NONE', #164917, #164976, #503549, .T. ) ;
#1361 = CARTESIAN_POINT ( 'NONE',  ( 11.07528319416851700, 22.42657858063815000, -12.89722850570315900 ) ) ;
#1362 = EDGE_CURVE ( 'NONE', #189475, #189488, #503545, .T. ) ;
#1363 = CARTESIAN_POINT ( 'NONE',  ( 11.05123422571758600, 22.41152688815574500, -12.89901580803085700 ) ) ;
#1364 = EDGE_CURVE ( 'NONE', #164976, #164993, #878484, .T. ) ;
#1365 = CARTESIAN_POINT ( 'NONE',  ( 11.04353662900178400, 22.40633799458073500, -12.89962979322587000 ) ) ;
#1366 = CARTESIAN_POINT ( 'NONE',  ( 11.02877888777253200, 22.39561677870184300, -12.90089329188631400 ) ) ;
#1367 = EDGE_CURVE ( 'NONE', #164950, #164993, #503565, .T. ) ;
#1368 = CARTESIAN_POINT ( 'NONE',  ( 11.02215207601190300, 22.39045111059950700, -12.90149994439505600 ) ) ;
#1369 = EDGE_CURVE ( 'NONE', #164917, #164950, #503553, .T. ) ;
#1370 = CARTESIAN_POINT ( 'NONE',  ( 11.00062782251660700, 22.37223887502803900, -12.90362890905850600 ) ) ;
#1371 = PRESENTATION_STYLE_ASSIGNMENT (( #63175 ) ) ;
#1372 = EDGE_CURVE ( 'NONE', #164871, #164924, #503591, .T. ) ;
#1373 = CARTESIAN_POINT ( 'NONE',  ( 10.98739707128109100, 22.35895043894436900, -12.90516971443522800 ) ) ;
#1374 = FACE_OUTER_BOUND ( 'NONE', #670326, .T. ) ;
#1375 = CARTESIAN_POINT ( 'NONE',  ( 10.96922907106983800, 22.33729607006807100, -12.90765152346392400 ) ) ;
#1376 = EDGE_CURVE ( 'NONE', #168210, #189064, #503596, .T. ) ;
#1377 = SURFACE_STYLE_FILL_AREA ( #62980 ) ;
#1378 = CARTESIAN_POINT ( 'NONE',  ( 10.96345275877309100, 22.32979099275224000, -12.90850720567456400 ) ) ;
#1379 = EDGE_CURVE ( 'NONE', #193664, #193651, #503584, .T. ) ;
#1381 = CARTESIAN_POINT ( 'NONE',  ( 10.95245950972693500, 22.31420669193895300, -12.91027320310230800 ) ) ;
#1380 = COLOUR_RGB ( '',0.0000000000000000000, 0.0000000000000000000, 0.0000000000000000000 ) ;
#1383 = EDGE_CURVE ( 'NONE', #189334, #189488, #503610, .T. ) ;
#1382 = FACE_OUTER_BOUND ( 'NONE', #320711, .T. ) ;
#1384 = CARTESIAN_POINT ( 'NONE',  ( 10.94688900147147400, 22.30552832333582500, -12.91125058049765600 ) ) ;
#1385 = FACE_OUTER_BOUND ( 'NONE', #607134, .T. ) ;
#1387 = CARTESIAN_POINT ( 'NONE',  ( 10.92397061412305700, 22.26669193938568000, -12.91559752832959000 ) ) ;
#1386 = PRESENTATION_STYLE_ASSIGNMENT (( #15380 ) ) ;
#1388 = EDGE_CURVE ( 'NONE', #167070, #167059, #503620, .T. ) ;
#1390 = CARTESIAN_POINT ( 'NONE',  ( 10.91027974715998500, 22.23094137355227700, -12.91951383307952900 ) ) ;
#1389 = PRESENTATION_STYLE_ASSIGNMENT (( #4495 ) ) ;
#1391 = SURFACE_STYLE_FILL_AREA ( #15297 ) ;
#1392 = EDGE_CURVE ( 'NONE', #164924, #164939, #877664, .T. ) ;
#1393 = CARTESIAN_POINT ( 'NONE',  ( 10.89948440174878500, 22.18268723289999400, -12.92462368790701200 ) ) ;
#1394 = SURFACE_STYLE_FILL_AREA ( #4437 ) ;
#1395 = COLOUR_RGB ( '',0.8980392156862745400, 0.9176470588235293700, 0.9294117647058823800 ) ;
#1396 = EDGE_CURVE ( 'NONE', #189292, #189334, #503631, .T. ) ;
#1397 = CARTESIAN_POINT ( 'NONE',  ( 10.89764648762325700, 22.17319856296546700, -12.92562049935073000 ) ) ;
#1398 = COLOUR_RGB ( '',0.2509803921568627400, 0.2509803921568627400, 0.2509803921568627400 ) ;
#1399 = CARTESIAN_POINT ( 'NONE',  ( 10.89537134887003400, 22.15920893788630900, -12.92707915616067300 ) ) ;
#1400 = EDGE_CURVE ( 'NONE', #164905, #164939, #503657, .T. ) ;
#1401 = FACE_BOUND ( 'NONE', #607105, .T. ) ;
#1402 = CARTESIAN_POINT ( 'NONE',  ( 10.89469325802480700, 22.15458629274606000, -12.92755928128659300 ) ) ;
#1403 = EDGE_CURVE ( 'NONE', #192651, #192636, #503646, .T. ) ;
#1404 = CARTESIAN_POINT ( 'NONE',  ( 10.89379655486573000, 22.14771318693573200, -12.92827047186035800 ) ) ;
#1405 = EDGE_CURVE ( 'NONE', #193028, #193043, #503664, .T. ) ;
#1406 = CARTESIAN_POINT ( 'NONE',  ( 10.89351772599749800, 22.14543229531052800, -12.92850603583960900 ) ) ;
#1407 = CARTESIAN_POINT ( 'NONE',  ( 10.89300021263062700, 22.14089080213441100, -12.92897418832697600 ) ) ;
#1408 = EDGE_CURVE ( 'NONE', #164871, #164905, #503694, .T. ) ;
#1409 = CARTESIAN_POINT ( 'NONE',  ( 10.89269533810861300, 22.13794882232168600, -12.92927675157727300 ) ) ;
#1410 = EDGE_CURVE ( 'NONE', #189323, #189304, #503705, .T. ) ;
#1411 = CARTESIAN_POINT ( 'NONE',  ( 10.89132353749432800, 22.12382713040400600, -12.93072699119665900 ) ) ;
#1412 = EDGE_CURVE ( 'NONE', #189006, #188938, #503711, .T. ) ;
#1413 = CARTESIAN_POINT ( 'NONE',  ( 10.89042526621203600, 22.10494185603117500, -12.93265636285649100 ) ) ;
#1415 = CARTESIAN_POINT ( 'NONE',  ( 10.88984810126580700, 22.07971783762268800, -12.93516514578941700 ) ) ;
#1414 = FACE_OUTER_BOUND ( 'NONE', #670897, .T. ) ;
#1416 = EDGE_CURVE ( 'NONE', #164804, #164885, #503678, .T. ) ;
#1417 = CARTESIAN_POINT ( 'NONE',  ( 11.55775356012656200, 22.50333916048250800, -12.75992160646205100 ) ) ;
#1418 = PRESENTATION_STYLE_ASSIGNMENT (( #63321 ) ) ;
#1419 = EDGE_CURVE ( 'NONE', #164885, #164898, #878011, .T. ) ;
#1420 = CARTESIAN_POINT ( 'NONE',  ( 11.53320601688875200, 22.50304578071251500, -12.75995817269396900 ) ) ;
#1421 = SURFACE_STYLE_FILL_AREA ( #63150 ) ;
#1422 = EDGE_CURVE ( 'NONE', #189253, #189241, #503717, .T. ) ;
#1423 = CARTESIAN_POINT ( 'NONE',  ( 11.51143274723289000, 22.50262535388693800, -12.76001056772014400 ) ) ;
#1424 = COLOUR_RGB ( '',0.0000000000000000000, 0.0000000000000000000, 0.0000000000000000000 ) ;
#1425 = CARTESIAN_POINT ( 'NONE',  ( 11.48293425312202100, 22.50180413793775000, -12.76011286228672100 ) ) ;
#1426 = EDGE_CURVE ( 'NONE', #164863, #164898, #503745, .T. ) ;
#1427 = COLOUR_RGB ( '',0.5019607843137254800, 0.5019607843137254800, 0.5019607843137254800 ) ;
#1428 = CARTESIAN_POINT ( 'NONE',  ( 11.47412832348055300, 22.50149863663729000, -12.76015091055431400 ) ) ;
#1430 = EDGE_CURVE ( 'NONE', #164804, #164863, #503730, .T. ) ;
#1429 = FACE_OUTER_BOUND ( 'NONE', #697623, .T. ) ;
#1431 = CARTESIAN_POINT ( 'NONE',  ( 11.46195978161157900, 22.50099273977990000, -12.76021390059584700 ) ) ;
#1432 = FACE_OUTER_BOUND ( 'NONE', #291409, .T. ) ;
#1433 = PRESENTATION_STYLE_ASSIGNMENT (( #15445 ) ) ;
#1434 = EDGE_CURVE ( 'NONE', #189174, #189144, #503759, .T. ) ;
#1435 = CARTESIAN_POINT ( 'NONE',  ( 11.45807699308746300, 22.50081616667431900, -12.76023588353351800 ) ) ;
#1436 = PRESENTATION_STYLE_ASSIGNMENT (( #4547 ) ) ;
#1437 = SURFACE_STYLE_FILL_AREA ( #15370 ) ;
#1438 = CARTESIAN_POINT ( 'NONE',  ( 11.45251289844959100, 22.50053939565183800, -12.76027033624524000 ) ) ;
#1439 = EDGE_CURVE ( 'NONE', #164758, #164844, #503766, .T. ) ;
#1440 = SURFACE_STYLE_FILL_AREA ( #4536 ) ;
#1442 = CARTESIAN_POINT ( 'NONE',  ( 11.45070154826168500, 22.50044515341687300, -12.76028206686566700 ) ) ;
#1441 = CYLINDRICAL_SURFACE ( 'NONE', #813248, 1.249999999999999300 ) ;
#1443 = EDGE_CURVE ( 'NONE', #164844, #164851, #877997, .T. ) ;
#1445 = CARTESIAN_POINT ( 'NONE',  ( 11.44716554393531100, 22.50025269846808800, -12.76030602068066800 ) ) ;
#1444 = COLOUR_RGB ( '',0.7764705882352941300, 0.7568627450980391900, 0.7372549019607843600 ) ;
#1446 = EDGE_CURVE ( 'NONE', #189442, #189104, #503784, .T. ) ;
#1447 = CARTESIAN_POINT ( 'NONE',  ( 11.44629221390114900, 22.50020522068153300, -12.76031193004284400 ) ) ;
#1448 = CARTESIAN_POINT ( 'NONE',  ( 11.42349854193861300, 22.49884682464481900, -12.76048097896774500 ) ) ;
#1449 = EDGE_CURVE ( 'NONE', #188938, #189091, #503740, .T. ) ;
#1450 = CARTESIAN_POINT ( 'NONE',  ( 11.40391194899875100, 22.49732251086138400, -12.76067055788758800 ) ) ;
#1451 = EDGE_CURVE ( 'NONE', #164758, #164825, #503772, .T. ) ;
#1452 = CARTESIAN_POINT ( 'NONE',  ( 11.37554373279587800, 22.49456071803587400, -12.76101352388107200 ) ) ;
#1453 = EDGE_CURVE ( 'NONE', #192853, #192882, #878374, .T. ) ;
#1454 = CARTESIAN_POINT ( 'NONE',  ( 11.36625627292940700, 22.49356089987034900, -12.76113761053592600 ) ) ;
#1455 = CARTESIAN_POINT ( 'NONE',  ( 11.35257800143143200, 22.49194233423491300, -12.76133832647021600 ) ) ;
#1456 = EDGE_CURVE ( 'NONE', #164825, #164851, #503798, .T. ) ;
#1457 = CARTESIAN_POINT ( 'NONE',  ( 11.34806073064906000, 22.49138300594629300, -12.76140766267289100 ) ) ;
#1458 = EDGE_CURVE ( 'NONE', #189189, #189156, #503808, .T. ) ;
#1459 = CARTESIAN_POINT ( 'NONE',  ( 11.33911049518489700, 22.49022473514308700, -12.76155118547928100 ) ) ;
#1460 = EDGE_CURVE ( 'NONE', #189189, #188938, #503816, .T. ) ;
#1461 = CARTESIAN_POINT ( 'NONE',  ( 11.33569826543414800, 22.48976963394499900, -12.76160756350201100 ) ) ;
#1462 = CARTESIAN_POINT ( 'NONE',  ( 11.28699434637120200, 22.48290630868415000, -12.76245729212480600 ) ) ;
#1463 = EDGE_CURVE ( 'NONE', #189156, #189120, #503834, .T. ) ;
#1464 = CARTESIAN_POINT ( 'NONE',  ( 11.24708870010258200, 22.47489039254188400, -12.76344680292311800 ) ) ;
#1465 = EDGE_CURVE ( 'NONE', #191853, #191866, #877170, .T. ) ;
#1466 = CARTESIAN_POINT ( 'NONE',  ( 11.19231032004731400, 22.45999229961731600, -12.76527053424052100 ) ) ;
#1467 = EDGE_CURVE ( 'NONE', #164545, #164813, #503822, .T. ) ;
#1469 = CARTESIAN_POINT ( 'NONE',  ( 11.17489754158683500, 22.45454722522680100, -12.76593496329766000 ) ) ;
#1468 = COLOUR_RGB ( '',0.8980392156862745400, 0.9176470588235293700, 0.9294117647058823800 ) ;
#1471 = CARTESIAN_POINT ( 'NONE',  ( 11.15004839623303400, 22.44566080713520900, -12.76701437576727100 ) ) ;
#1470 = PRESENTATION_STYLE_ASSIGNMENT (( #4665 ) ) ;
#1473 = EDGE_CURVE ( 'NONE', #189404, #189424, #503857, .T. ) ;
#1472 = PRESENTATION_STYLE_ASSIGNMENT (( #15512 ) ) ;
#1474 = CARTESIAN_POINT ( 'NONE',  ( 11.14197701817125000, 22.44257886627540800, -12.76738797105358700 ) ) ;
#1475 = PRESENTATION_STYLE_ASSIGNMENT (( #4603 ) ) ;
#1476 = FACE_OUTER_BOUND ( 'NONE', #320723, .T. ) ;
#1477 = EDGE_CURVE ( 'NONE', #164737, #164718, #503870, .T. ) ;
#1478 = CARTESIAN_POINT ( 'NONE',  ( 11.13018745666280800, 22.43777621893785200, -12.76796876638084500 ) ) ;
#1479 = SURFACE_STYLE_FILL_AREA ( #4531 ) ;
#1480 = SURFACE_STYLE_FILL_AREA ( #15434 ) ;
#1481 = EDGE_CURVE ( 'NONE', #189391, #189404, #503864, .T. ) ;
#1482 = CARTESIAN_POINT ( 'NONE',  ( 11.12631052042403100, 22.43614538045919800, -12.76816576499253300 ) ) ;
#1483 = COLOUR_RGB ( '',0.2509803921568627400, 0.2509803921568627400, 0.2509803921568627400 ) ;
#1484 = CYLINDRICAL_SURFACE ( 'NONE', #813298, 0.5000000000000004400 ) ;
#1485 = CARTESIAN_POINT ( 'NONE',  ( 11.11866248314122400, 22.43282378550791400, -12.76856651240677100 ) ) ;
#1486 = EDGE_CURVE ( 'NONE', #164791, #164718, #503898, .T. ) ;
#1487 = FACE_OUTER_BOUND ( 'NONE', #607556, .T. ) ;
#1488 = CARTESIAN_POINT ( 'NONE',  ( 11.11581881226136500, 22.43156222955533300, -12.76871860457529500 ) ) ;
#1489 = EDGE_CURVE ( 'NONE', #164718, #164696, #503883, .T. ) ;
#1490 = CARTESIAN_POINT ( 'NONE',  ( 11.09259074420717200, 22.42081263430210900, -12.77001237725749800 ) ) ;
#1491 = EDGE_CURVE ( 'NONE', #168300, #189075, #503917, .T. ) ;
#1492 = CARTESIAN_POINT ( 'NONE',  ( 11.07528319416851700, 22.41153159077645200, -12.77112302086683500 ) ) ;
#1493 = CARTESIAN_POINT ( 'NONE',  ( 11.05123422571758600, 22.39658741038320500, -12.77289755674933000 ) ) ;
#1494 = EDGE_CURVE ( 'NONE', #164772, #164750, #503908, .T. ) ;
#1495 = CARTESIAN_POINT ( 'NONE',  ( 11.04353662900178400, 22.39143558033373100, -12.77350715633580500 ) ) ;
#1496 = EDGE_CURVE ( 'NONE', #164696, #164674, #503926, .T. ) ;
#1497 = CARTESIAN_POINT ( 'NONE',  ( 11.02877888777253200, 22.38079094456825800, -12.77476163000582500 ) ) ;
#1498 = EDGE_CURVE ( 'NONE', #164750, #164674, #503949, .T. ) ;
#1499 = CARTESIAN_POINT ( 'NONE',  ( 11.02215207601190300, 22.37566217409522600, -12.77536394928235600 ) ) ;
#1500 = CARTESIAN_POINT ( 'NONE',  ( 11.00062782251660700, 22.35758002592069700, -12.77747770705535400 ) ) ;
#1501 = EDGE_CURVE ( 'NONE', #166362, #166337, #503960, .T. ) ;
#1502 = CARTESIAN_POINT ( 'NONE',  ( 10.98739707128109100, 22.34438650723762300, -12.77900750667938800 ) ) ;
#1503 = EDGE_CURVE ( 'NONE', #166362, #165990, #503975, .T. ) ;
#1504 = CARTESIAN_POINT ( 'NONE',  ( 10.96922907106983800, 22.32288681242472400, -12.78147158850073600 ) ) ;
#1505 = EDGE_CURVE ( 'NONE', #191808, #191698, #877345, .T. ) ;
#1506 = CARTESIAN_POINT ( 'NONE',  ( 10.96345275877309100, 22.31543534280400800, -12.78232115869558400 ) ) ;
#1507 = CARTESIAN_POINT ( 'NONE',  ( 10.95245950972693500, 22.29996235842510500, -12.78407454185599000 ) ) ;
#1508 = EDGE_CURVE ( 'NONE', #164730, #164655, #503938, .T. ) ;
#1509 = CARTESIAN_POINT ( 'NONE',  ( 10.94688900147147400, 22.29134597816914000, -12.78504493798422800 ) ) ;
#1510 = EDGE_CURVE ( 'NONE', #166494, #166130, #503988, .T. ) ;
#1511 = COLOUR_RGB ( '',0.5019607843137254800, 0.5019607843137254800, 0.5019607843137254800 ) ;
#1512 = CARTESIAN_POINT ( 'NONE',  ( 10.92397061412305700, 22.25278699696149700, -12.78936083618879100 ) ) ;
#1513 = FACE_OUTER_BOUND ( 'NONE', #291434, .T. ) ;
#1515 = EDGE_CURVE ( 'NONE', #164710, #164633, #504009, .T. ) ;
#1514 = FACE_OUTER_BOUND ( 'NONE', #283535, .T. ) ;
#1516 = CARTESIAN_POINT ( 'NONE',  ( 10.91027974715998500, 22.21729179231261900, -12.79324916733337300 ) ) ;
#1517 = SURFACE_STYLE_FILL_AREA ( #4658 ) ;
#1519 = CARTESIAN_POINT ( 'NONE',  ( 10.89948440174878500, 22.16938232409356500, -12.79832252319780200 ) ) ;
#1518 = PRESENTATION_STYLE_ASSIGNMENT (( #15578 ) ) ;
#1520 = EDGE_CURVE ( 'NONE', #167541, #167577, #504014, .T. ) ;
#1522 = CARTESIAN_POINT ( 'NONE',  ( 10.89764648762325700, 22.15996143037285600, -12.79931221455977700 ) ) ;
#1521 = COLOUR_RGB ( '',0.7764705882352941300, 0.7568627450980391900, 0.7372549019607843600 ) ;
#1523 = SURFACE_STYLE_FILL_AREA ( #15481 ) ;
#1524 = EDGE_CURVE ( 'NONE', #191726, #192274, #504019, .T. ) ;
#1525 = CARTESIAN_POINT ( 'NONE',  ( 10.89537134887003400, 22.14607173118712100, -12.80076045239250600 ) ) ;
#1526 = CYLINDRICAL_SURFACE ( 'NONE', #813353, 1.249999999999999300 ) ;
#1527 = EDGE_CURVE ( 'NONE', #164633, #164613, #504032, .T. ) ;
#1528 = CARTESIAN_POINT ( 'NONE',  ( 10.89469325802480700, 22.14148210494073500, -12.80123714805324300 ) ) ;
#1529 = CARTESIAN_POINT ( 'NONE',  ( 10.89379655486573000, 22.13465809274333700, -12.80194325869433700 ) ) ;
#1530 = EDGE_CURVE ( 'NONE', #192233, #192247, #504044, .T. ) ;
#1531 = CARTESIAN_POINT ( 'NONE',  ( 10.89351772599749800, 22.13239349320116700, -12.80217714007373600 ) ) ;
#1532 = EDGE_CURVE ( 'NONE', #192219, #192233, #504056, .T. ) ;
#1533 = CARTESIAN_POINT ( 'NONE',  ( 10.89300021263062700, 22.12788443926201900, -12.80264194861476700 ) ) ;
#1534 = EDGE_CURVE ( 'NONE', #164683, #164613, #504069, .T. ) ;
#1535 = CARTESIAN_POINT ( 'NONE',  ( 10.89269533810861300, 22.12496347359082100, -12.80294235069898800 ) ) ;
#1536 = CARTESIAN_POINT ( 'NONE',  ( 10.89132353749432800, 22.11094265090111900, -12.80438223146395200 ) ) ;
#1537 = EDGE_CURVE ( 'NONE', #190810, #190524, #504027, .T. ) ;
#1538 = CARTESIAN_POINT ( 'NONE',  ( 10.89042526621203600, 22.09219227134516200, -12.80629782189765100 ) ) ;
#1539 = EDGE_CURVE ( 'NONE', #165276, #165814, #877737, .T. ) ;
#1540 = CARTESIAN_POINT ( 'NONE',  ( 10.88984810126580700, 22.06714842449681100, -12.80878868495247500 ) ) ;
#1541 = EDGE_CURVE ( 'NONE', #164613, #164592, #504092, .T. ) ;
#1542 = CARTESIAN_POINT ( 'NONE',  ( -3.145173238799286800, 5.587999999999999200, 68.24378338321108100 ) ) ;
#1543 = CARTESIAN_POINT ( 'NONE',  ( 8.980777272351755200, 5.715000000000000700, 61.73123361535665800 ) ) ;
#1544 = EDGE_CURVE ( 'NONE', #164662, #164592, #504111, .T. ) ;
#1545 = EDGE_CURVE ( 'NONE', #164643, #164622, #504103, .T. ) ;
#1546 = PLANE ( 'NONE',  #148855 ) ;
#1547 = EDGE_CURVE ( 'NONE', #164643, #164568, #504116, .T. ) ;
#1549 = CARTESIAN_POINT ( 'NONE',  ( 10.89014200159803800, 22.06713883680363600, -12.93641625423918700 ) ) ;
#1548 = PRESENTATION_STYLE_ASSIGNMENT (( #4846 ) ) ;
#1550 = DIRECTION ( 'NONE',  ( -6.210891725164803400E-016, -2.839154794111974400E-016, -1.000000000000000000 ) ) ;
#1552 = EDGE_CURVE ( 'NONE', #164568, #164559, #504125, .T. ) ;
#1551 = PRESENTATION_STYLE_ASSIGNMENT (( #4726 ) ) ;
#1553 = FACE_BOUND ( 'NONE', #320754, .T. ) ;
#1554 = DIRECTION ( 'NONE',  ( -1.000000000000000000, 0.0000000000000000000, 6.210891725164803400E-016 ) ) ;
#1555 = SURFACE_STYLE_FILL_AREA ( #4655 ) ;
#1557 = EDGE_CURVE ( 'NONE', #166419, #166347, #504149, .T. ) ;
#1556 = FACE_BOUND ( 'NONE', #320740, .T. ) ;
#1558 = CARTESIAN_POINT ( 'NONE',  ( 7.138732326825095100, -10.19516634322080900, -2.374899999999997600 ) ) ;
#1559 = COLOUR_RGB ( '',0.2509803921568627400, 0.2509803921568627400, 0.2509803921568627400 ) ;
#1560 = FACE_BOUND ( 'NONE', #320655, .T. ) ;
#1561 = EDGE_CURVE ( 'NONE', #167216, #167148, #504161, .T. ) ;
#1562 = FACE_OUTER_BOUND ( 'NONE', #606894, .T. ) ;
#1563 = FACE_BOUND ( 'NONE', #320587, .T. ) ;
#1564 = CARTESIAN_POINT ( 'NONE',  ( 10.88984810126580700, 22.07971783762268800, -12.93516514578941700 ) ) ;
#1565 = EDGE_CURVE ( 'NONE', #164622, #164600, #504136, .T. ) ;
#1567 = CARTESIAN_POINT ( 'NONE',  ( 11.60261510429585700, 21.64001285849948900, -12.97339310134880500 ) ) ;
#1566 = CYLINDRICAL_SURFACE ( 'NONE', #813405, 0.1999999999999998700 ) ;
#1568 = EDGE_CURVE ( 'NONE', #166255, #166219, #504171, .T. ) ;
#1569 = CARTESIAN_POINT ( 'NONE',  ( 10.89050844264519900, 22.05613360260606700, -12.93749750047966700 ) ) ;
#1570 = FACE_OUTER_BOUND ( 'NONE', #320669, .T. ) ;
#1571 = EDGE_CURVE ( 'NONE', #164622, #164559, #504184, .T. ) ;
#1572 = CARTESIAN_POINT ( 'NONE',  ( 10.89116691538948700, 22.04198772864617000, -12.93887780012594900 ) ) ;
#1573 = PRESENTATION_STYLE_ASSIGNMENT (( #15670 ) ) ;
#1574 = CARTESIAN_POINT ( 'NONE',  ( 10.89140454149422200, 22.03766609602756800, -12.93929759897877900 ) ) ;
#1575 = EDGE_CURVE ( 'NONE', #164559, #164505, #504201, .T. ) ;
#1576 = FACE_OUTER_BOUND ( 'NONE', #467246, .T. ) ;
#1577 = CARTESIAN_POINT ( 'NONE',  ( 10.89178818343628000, 22.03177426310915600, -12.93986814399688100 ) ) ;
#1578 = EDGE_CURVE ( 'NONE', #190876, #190592, #504214, .T. ) ;
#1579 = SURFACE_STYLE_FILL_AREA ( #15626 ) ;
#1580 = CARTESIAN_POINT ( 'NONE',  ( 10.89192059788112700, 22.02990875454436200, -12.94004846432940100 ) ) ;
#1582 = EDGE_CURVE ( 'NONE', #166444, #166458, #504195, .T. ) ;
#1581 = COLOUR_RGB ( '',0.0000000000000000000, 0.0000000000000000000, 0.0000000000000000000 ) ;
#1583 = CARTESIAN_POINT ( 'NONE',  ( 10.89219449436580300, 22.02637462714655200, -12.94038956913016700 ) ) ;
#1584 = CARTESIAN_POINT ( 'NONE',  ( 10.89226687289367800, 22.02544910561309900, -12.94047884391234500 ) ) ;
#1585 = EDGE_CURVE ( 'NONE', #165746, #165979, #504224, .T. ) ;
#1586 = CARTESIAN_POINT ( 'NONE',  ( 10.89420294703719700, 22.00462973726265000, -12.94248233187510200 ) ) ;
#1587 = EDGE_CURVE ( 'NONE', #166130, #166140, #504249, .T. ) ;
#1588 = CARTESIAN_POINT ( 'NONE',  ( 10.89709903685648800, 21.98632956319647000, -12.94421519695797300 ) ) ;
#1589 = EDGE_CURVE ( 'NONE', #164600, #164505, #504235, .T. ) ;
#1590 = CARTESIAN_POINT ( 'NONE',  ( 10.90570623543393900, 21.94807547664639100, -12.94777449912790100 ) ) ;
#1591 = CARTESIAN_POINT ( 'NONE',  ( 10.91123166581309600, 21.92971745931060600, -12.94945138221680000 ) ) ;
#1592 = EDGE_CURVE ( 'NONE', #166802, #166776, #504265, .T. ) ;
#1593 = CARTESIAN_POINT ( 'NONE',  ( 10.92472618875226500, 21.89454097207099900, -12.95261400384636200 ) ) ;
#1594 = EDGE_CURVE ( 'NONE', #167004, #167352, #504260, .T. ) ;
#1595 = COLOUR_RGB ( '',0.7764705882352941300, 0.7568627450980391900, 0.7372549019607843600 ) ;
#1596 = CARTESIAN_POINT ( 'NONE',  ( 10.93305453054665200, 21.87709522533289100, -12.95415433816348900 ) ) ;
#1598 = EDGE_CURVE ( 'NONE', #164505, #164526, #504274, .T. ) ;
#1597 = PRESENTATION_STYLE_ASSIGNMENT (( #4787 ) ) ;
#1599 = CARTESIAN_POINT ( 'NONE',  ( 10.95954955379485400, 21.83083291826652300, -12.95818083128425600 ) ) ;
#1601 = CARTESIAN_POINT ( 'NONE',  ( 10.98244569729505700, 21.80317503665237300, -12.96050777426432900 ) ) ;
#1600 = SURFACE_STYLE_FILL_AREA ( #4715 ) ;
#1602 = EDGE_CURVE ( 'NONE', #164582, #164538, #504296, .T. ) ;
#1603 = CARTESIAN_POINT ( 'NONE',  ( 11.02463910454746300, 21.76646984851042900, -12.96352932349396500 ) ) ;
#1604 = CYLINDRICAL_SURFACE ( 'NONE', #550017, 2.324100000000040900 ) ;
#1605 = EDGE_CURVE ( 'NONE', #164582, #164526, #504285, .T. ) ;
#1606 = CARTESIAN_POINT ( 'NONE',  ( 11.04001177229861200, 21.75503170428103400, -12.96445820130363600 ) ) ;
#1607 = FACE_OUTER_BOUND ( 'NONE', #291449, .T. ) ;
#1608 = EDGE_CURVE ( 'NONE', #166037, #165677, #504307, .T. ) ;
#1609 = CARTESIAN_POINT ( 'NONE',  ( 11.06503307192586400, 21.73907046345036400, -12.96574101091161100 ) ) ;
#1610 = CARTESIAN_POINT ( 'NONE',  ( 11.07370055480170200, 21.73394937798103800, -12.96615018618048700 ) ) ;
#1611 = EDGE_CURVE ( 'NONE', #164538, #164369, #504335, .T. ) ;
#1612 = FACE_OUTER_BOUND ( 'NONE', #320767, .T. ) ;
#1613 = CARTESIAN_POINT ( 'NONE',  ( 11.08719235361559200, 21.72656680708718500, -12.96673708525439600 ) ) ;
#1614 = EDGE_CURVE ( 'NONE', #167233, #167148, #504347, .T. ) ;
#1616 = CARTESIAN_POINT ( 'NONE',  ( 11.09177138230358000, 21.72415579294279600, -12.96692824034354400 ) ) ;
#1615 = SURFACE_STYLE_FILL_AREA ( #15729 ) ;
#1617 = EDGE_CURVE ( 'NONE', #166992, #167181, #504322, .T. ) ;
#1618 = CARTESIAN_POINT ( 'NONE',  ( 11.09876256896059000, 21.72061404352137600, -12.96720834765677600 ) ) ;
#1619 = PRESENTATION_STYLE_ASSIGNMENT (( #15769 ) ) ;
#1620 = CARTESIAN_POINT ( 'NONE',  ( 11.10111340511709700, 21.71944592234283500, -12.96730061250168300 ) ) ;
#1621 = EDGE_CURVE ( 'NONE', #164369, #164377, #504365, .T. ) ;
#1622 = FACE_OUTER_BOUND ( 'NONE', #282941, .T. ) ;
#1623 = CARTESIAN_POINT ( 'NONE',  ( 11.10585595863845900, 21.71713460512390300, -12.96748294846315700 ) ) ;
#1625 = EDGE_CURVE ( 'NONE', #164517, #164377, #504375, .T. ) ;
#1624 = COLOUR_RGB ( '',0.5019607843137254800, 0.5019607843137254800, 0.5019607843137254800 ) ;
#1626 = CARTESIAN_POINT ( 'NONE',  ( 11.10881159832949400, 21.71572706258382400, -12.96759382196891000 ) ) ;
#1627 = EDGE_CURVE ( 'NONE', #164377, #164357, #504357, .T. ) ;
#1628 = CARTESIAN_POINT ( 'NONE',  ( 11.14023160425783700, 21.70099849412527200, -12.96875286668314900 ) ) ;
#1629 = CARTESIAN_POINT ( 'NONE',  ( 11.17323041693247100, 21.68899502746350500, -12.96968139547606600 ) ) ;
#1630 = EDGE_CURVE ( 'NONE', #164472, #164482, #504397, .T. ) ;
#1631 = CARTESIAN_POINT ( 'NONE',  ( 11.22786919952812400, 21.67377925845297100, -12.97084768426712600 ) ) ;
#1632 = EDGE_CURVE ( 'NONE', #166302, #166115, #504387, .T. ) ;
#1633 = CARTESIAN_POINT ( 'NONE',  ( 11.24693888765729400, 21.66917223558689500, -12.97119864162769800 ) ) ;
#1634 = EDGE_CURVE ( 'NONE', #189075, #188952, #504409, .T. ) ;
#1635 = CARTESIAN_POINT ( 'NONE',  ( 11.27682856074697100, 21.66295917801404500, -12.97167000072425600 ) ) ;
#1636 = CARTESIAN_POINT ( 'NONE',  ( 11.28700597525951600, 21.66100440465483200, -12.97181793750309200 ) ) ;
#1637 = EDGE_CURVE ( 'NONE', #164464, #164472, #504431, .T. ) ;
#1638 = FACE_OUTER_BOUND ( 'NONE', #606360, .T. ) ;
#1639 = CARTESIAN_POINT ( 'NONE',  ( 11.30259338225231900, 21.65824662662542000, -12.97202624135002400 ) ) ;
#1641 = EDGE_CURVE ( 'NONE', #166102, #166295, #504444, .T. ) ;
#1640 = SURFACE_STYLE_FILL_AREA ( #4838 ) ;
#1642 = CARTESIAN_POINT ( 'NONE',  ( 11.30784273212058400, 21.65735643093306000, -12.97209340886440500 ) ) ;
#1643 = COLOUR_RGB ( '',0.2509803921568627400, 0.2509803921568627400, 0.2509803921568627400 ) ;
#1644 = EDGE_CURVE ( 'NONE', #166037, #165979, #504458, .T. ) ;
#1645 = CARTESIAN_POINT ( 'NONE',  ( 11.31844852693177300, 21.65563416885248700, -12.97222323596104100 ) ) ;
#1646 = CARTESIAN_POINT ( 'NONE',  ( 11.32485543361482500, 21.65464618327873200, -12.97229762692483500 ) ) ;
#1647 = EDGE_CURVE ( 'NONE', #167190, #166925, #504424, .T. ) ;
#1648 = CARTESIAN_POINT ( 'NONE',  ( 11.34665308731545300, 21.65141077518987700, -12.97254105948614900 ) ) ;
#1649 = EDGE_CURVE ( 'NONE', #190372, #190355, #504463, .T. ) ;
#1650 = CARTESIAN_POINT ( 'NONE',  ( 11.36480895877183400, 21.64916970538480400, -12.97270911815659700 ) ) ;
#1651 = EDGE_CURVE ( 'NONE', #164464, #729867, #504486, .T. ) ;
#1652 = CARTESIAN_POINT ( 'NONE',  ( 11.39311938870022600, 21.64632903039450800, -12.97292176770703500 ) ) ;
#1653 = FACE_OUTER_BOUND ( 'NONE', #320832, .T. ) ;
#1654 = CARTESIAN_POINT ( 'NONE',  ( 11.40273563580032800, 21.64546896020206600, -12.97298607590164800 ) ) ;
#1655 = EDGE_CURVE ( 'NONE', #166319, #166630, #504474, .T. ) ;
#1656 = SURFACE_STYLE_FILL_AREA ( #15833 ) ;
#1657 = CARTESIAN_POINT ( 'NONE',  ( 11.41742916213643400, 21.64430909138585300, -12.97307273256889300 ) ) ;
#1658 = EDGE_CURVE ( 'NONE', #166319, #166522, #504494, .T. ) ;
#1659 = FACE_OUTER_BOUND ( 'NONE', #692519, .T. ) ;
#1660 = CARTESIAN_POINT ( 'NONE',  ( 11.42237186352946100, 21.64394417451672900, -12.97309998373428600 ) ) ;
#1661 = EDGE_CURVE ( 'NONE', #166992, #167190, #504506, .T. ) ;
#1663 = CARTESIAN_POINT ( 'NONE',  ( 11.42985320454049300, 21.64342935876893400, -12.97313841492798200 ) ) ;
#1662 = PRESENTATION_STYLE_ASSIGNMENT (( #15875 ) ) ;
#1664 = CARTESIAN_POINT ( 'NONE',  ( 11.43235819969775200, 21.64326318011175200, -12.97315081772600800 ) ) ;
#1666 = EDGE_CURVE ( 'NONE', #165234, #165703, #873681, .T. ) ;
#1665 = COLOUR_RGB ( '',0.5019607843137254800, 0.5019607843137254800, 0.5019607843137254800 ) ;
#1667 = CARTESIAN_POINT ( 'NONE',  ( 11.43739061965276500, 21.64294167605001100, -12.97317480903782000 ) ) ;
#1668 = EDGE_CURVE ( 'NONE', #164431, #729883, #504512, .T. ) ;
#1669 = CARTESIAN_POINT ( 'NONE',  ( 11.44080626951557500, 21.64273390372754200, -12.97319030986532000 ) ) ;
#1670 = EDGE_CURVE ( 'NONE', #167087, #167045, #504526, .T. ) ;
#1671 = CARTESIAN_POINT ( 'NONE',  ( 11.46886331691568900, 21.64107722264548500, -12.97331389112391900 ) ) ;
#1672 = CARTESIAN_POINT ( 'NONE',  ( 11.50679323551736900, 21.63996545633724000, -12.97339663430531200 ) ) ;
#1673 = EDGE_CURVE ( 'NONE', #164399, #729900, #504532, .T. ) ;
#1674 = PRESENTATION_STYLE_ASSIGNMENT (( #4972 ) ) ;
#1675 = CARTESIAN_POINT ( 'NONE',  ( 11.55624643987340700, 21.63930117180721500, -12.97344606141483100 ) ) ;
#1676 = EDGE_CURVE ( 'NONE', #164285, #164390, #504537, .T. ) ;
#1677 = FACE_OUTER_BOUND ( 'NONE', #291465, .T. ) ;
#1678 = CARTESIAN_POINT ( 'NONE',  ( 10.88984810126580700, 22.06714842449681100, -12.80878868495247500 ) ) ;
#1679 = EDGE_CURVE ( 'NONE', #167181, #166925, #504554, .T. ) ;
#1681 = CARTESIAN_POINT ( 'NONE',  ( 10.89014200159803800, 22.05465927368361900, -12.81003085691331800 ) ) ;
#1680 = SURFACE_STYLE_FILL_AREA ( #4884 ) ;
#1682 = CARTESIAN_POINT ( 'NONE',  ( 10.89050844264519900, 22.04373264830173800, -12.81110437996636800 ) ) ;
#1684 = EDGE_CURVE ( 'NONE', #164300, #164285, #504568, .T. ) ;
#1683 = COLOUR_RGB ( '',0.7764705882352941300, 0.7568627450980391900, 0.7372549019607843600 ) ;
#1685 = CARTESIAN_POINT ( 'NONE',  ( 10.89116691538948700, 22.02968781629869700, -12.81247482032946500 ) ) ;
#1686 = PRESENTATION_STYLE_ASSIGNMENT (( #4906 ) ) ;
#1687 = EDGE_CURVE ( 'NONE', #166818, #166565, #504574, .T. ) ;
#1688 = CARTESIAN_POINT ( 'NONE',  ( 10.89140454149422200, 22.02539705248451400, -12.81289162061905500 ) ) ;
#1689 = EDGE_CURVE ( 'NONE', #167391, #167447, #504543, .T. ) ;
#1690 = CARTESIAN_POINT ( 'NONE',  ( 10.89178818343628000, 22.01954730408694900, -12.81345809031559600 ) ) ;
#1691 = CARTESIAN_POINT ( 'NONE',  ( 10.89192059788112700, 22.01769512058333300, -12.81363712264574400 ) ) ;
#1692 = EDGE_CURVE ( 'NONE', #164325, #164300, #504585, .T. ) ;
#1693 = CARTESIAN_POINT ( 'NONE',  ( 10.89219449436580300, 22.01418623695264600, -12.81397579098364400 ) ) ;
#1694 = EDGE_CURVE ( 'NONE', #164300, #729856, #504608, .T. ) ;
#1695 = CARTESIAN_POINT ( 'NONE',  ( 10.89226687289367800, 22.01326732628728800, -12.81406442808880700 ) ) ;
#1696 = EDGE_CURVE ( 'NONE', #167097, #167138, #504595, .T. ) ;
#1697 = CARTESIAN_POINT ( 'NONE',  ( 10.89420294703719700, 21.99259666771077400, -12.81605360542326000 ) ) ;
#1698 = FACE_OUTER_BOUND ( 'NONE', #320787, .T. ) ;
#1699 = CARTESIAN_POINT ( 'NONE',  ( 10.89709903685648700, 21.97442720917363700, -12.81777409289840200 ) ) ;
#1700 = EDGE_CURVE ( 'NONE', #166976, #167329, #504622, .T. ) ;
#1701 = SURFACE_STYLE_FILL_AREA ( #16121 ) ;
#1702 = CARTESIAN_POINT ( 'NONE',  ( 10.90570623543394100, 21.93644636609891300, -12.82130797148139900 ) ) ;
#1703 = EDGE_CURVE ( 'NONE', #167302, #167379, #504635, .T. ) ;
#1704 = PRESENTATION_STYLE_ASSIGNMENT (( #16167 ) ) ;
#1705 = CARTESIAN_POINT ( 'NONE',  ( 10.91123166581309600, 21.91821947745838600, -12.82297287683394800 ) ) ;
#1707 = EDGE_CURVE ( 'NONE', #164151, #164336, #504643, .T. ) ;
#1706 = FACE_OUTER_BOUND ( 'NONE', #466414, .T. ) ;
#1708 = CARTESIAN_POINT ( 'NONE',  ( 10.92472618875226500, 21.88329425084192100, -12.82611290830901200 ) ) ;
#1710 = CARTESIAN_POINT ( 'NONE',  ( 10.93305453054665200, 21.86597311658051300, -12.82764224023816300 ) ) ;
#1709 = COLOUR_RGB ( '',0.0000000000000000000, 0.0000000000000000000, 0.0000000000000000000 ) ;
#1711 = EDGE_CURVE ( 'NONE', #189783, #189939, #504647, .T. ) ;
#1712 = CARTESIAN_POINT ( 'NONE',  ( 10.95954955379485400, 21.82004125456461800, -12.83163997269378200 ) ) ;
#1713 = EDGE_CURVE ( 'NONE', #164336, #164315, #504666, .T. ) ;
#1714 = CARTESIAN_POINT ( 'NONE',  ( 10.98244569729505700, 21.79258092924771300, -12.83395029465257100 ) ) ;
#1715 = EDGE_CURVE ( 'NONE', #192156, #192170, #504655, .T. ) ;
#1716 = CARTESIAN_POINT ( 'NONE',  ( 11.02463910454746300, 21.75613792102106800, -12.83695026138771000 ) ) ;
#1717 = FACE_OUTER_BOUND ( 'NONE', #291240, .T. ) ;
#1718 = CARTESIAN_POINT ( 'NONE',  ( 11.04001177229861200, 21.74478147782188500, -12.83787250435587700 ) ) ;
#1719 = EDGE_CURVE ( 'NONE', #191294, #191504, #504685, .T. ) ;
#1720 = SURFACE_STYLE_FILL_AREA ( #4834 ) ;
#1721 = CARTESIAN_POINT ( 'NONE',  ( 11.06503307192586400, 21.72893424585429000, -12.83914615103808100 ) ) ;
#1722 = EDGE_CURVE ( 'NONE', #164260, #164239, #504677, .T. ) ;
#1723 = COLOUR_RGB ( '',0.2509803921568627400, 0.2509803921568627400, 0.2509803921568627400 ) ;
#1724 = CARTESIAN_POINT ( 'NONE',  ( 11.07370055480170400, 21.72384973956689100, -12.83955240362646700 ) ) ;
#1726 = EDGE_CURVE ( 'NONE', #189919, #189939, #504696, .T. ) ;
#1725 = FACE_OUTER_BOUND ( 'NONE', #607654, .T. ) ;
#1727 = CARTESIAN_POINT ( 'NONE',  ( 11.08719235361559200, 21.71651990132227900, -12.84013511056413400 ) ) ;
#1728 = CARTESIAN_POINT ( 'NONE',  ( 11.09177138230358000, 21.71412610870748900, -12.84032490025978700 ) ) ;
#1729 = EDGE_CURVE ( 'NONE', #164315, #164239, #504711, .T. ) ;
#1730 = CARTESIAN_POINT ( 'NONE',  ( 11.09876256896059000, 21.71060965749622400, -12.84060300680649500 ) ) ;
#1731 = EDGE_CURVE ( 'NONE', #192692, #192676, #879667, .T. ) ;
#1732 = CARTESIAN_POINT ( 'NONE',  ( 11.10111340511709700, 21.70944988004038500, -12.84069461261679400 ) ) ;
#1733 = EDGE_CURVE ( 'NONE', #164293, #164275, #504749, .T. ) ;
#1734 = CARTESIAN_POINT ( 'NONE',  ( 11.10585595863845900, 21.70715507223015800, -12.84087564617854600 ) ) ;
#1735 = CARTESIAN_POINT ( 'NONE',  ( 11.10881159832949400, 21.70575758356536900, -12.84098572773068400 ) ) ;
#1736 = EDGE_CURVE ( 'NONE', #164293, #164221, #504738, .T. ) ;
#1737 = CARTESIAN_POINT ( 'NONE',  ( 11.14023160425783700, 21.69113421916723500, -12.84213649355410800 ) ) ;
#1738 = EDGE_CURVE ( 'NONE', #164221, #164195, #504725, .T. ) ;
#1740 = CARTESIAN_POINT ( 'NONE',  ( 11.17323041693247100, 21.67921649155305300, -12.84305838999850400 ) ) ;
#1739 = SURFACE_STYLE_FILL_AREA ( #16220 ) ;
#1741 = EDGE_CURVE ( 'NONE', #164275, #164252, #504766, .T. ) ;
#1742 = CARTESIAN_POINT ( 'NONE',  ( 11.22786919952812400, 21.66410940660688000, -12.84421634815534400 ) ) ;
#1743 = FACE_OUTER_BOUND ( 'NONE', #320810, .T. ) ;
#1744 = CARTESIAN_POINT ( 'NONE',  ( 11.24693888765729400, 21.65953529104698600, -12.84456479867763100 ) ) ;
#1745 = EDGE_CURVE ( 'NONE', #164275, #164195, #504757, .T. ) ;
#1746 = PRESENTATION_STYLE_ASSIGNMENT (( #16282 ) ) ;
#1747 = CARTESIAN_POINT ( 'NONE',  ( 11.27682856074697100, 21.65336661245680000, -12.84503279092349200 ) ) ;
#1749 = EDGE_CURVE ( 'NONE', #167668, #167601, #504786, .T. ) ;
#1748 = FACE_OUTER_BOUND ( 'NONE', #407442, .T. ) ;
#1750 = CARTESIAN_POINT ( 'NONE',  ( 11.28700597525951600, 21.65142580176444300, -12.84517967101105500 ) ) ;
#1751 = COLOUR_RGB ( '',0.5019607843137254800, 0.5019607843137254800, 0.5019607843137254800 ) ;
#1752 = EDGE_CURVE ( 'NONE', #164173, #164159, #504777, .T. ) ;
#1753 = CARTESIAN_POINT ( 'NONE',  ( 11.30259338225231900, 21.64868772214952500, -12.84538648697336400 ) ) ;
#1754 = CARTESIAN_POINT ( 'NONE',  ( 11.30784273212058400, 21.64780388499782000, -12.84545317471978300 ) ) ;
#1755 = EDGE_CURVE ( 'NONE', #164232, #164206, #504812, .T. ) ;
#1756 = COLOUR_RGB ( '',0.7764705882352941300, 0.7568627450980391900, 0.7372549019607843600 ) ;
#1757 = CARTESIAN_POINT ( 'NONE',  ( 11.31844852693177300, 21.64609392478925900, -12.84558207448001700 ) ) ;
#1758 = EDGE_CURVE ( 'NONE', #164159, #164098, #504798, .T. ) ;
#1759 = CARTESIAN_POINT ( 'NONE',  ( 11.32485543361482500, 21.64511299625531000, -12.84565593407978300 ) ) ;
#1760 = EDGE_CURVE ( 'NONE', #164206, #164098, #504836, .T. ) ;
#1761 = CARTESIAN_POINT ( 'NONE',  ( 11.34665308731545300, 21.64190069822423700, -12.84589762783708300 ) ) ;
#1762 = CARTESIAN_POINT ( 'NONE',  ( 11.36480895877183400, 21.63967563606062300, -12.84606448608845900 ) ) ;
#1763 = EDGE_CURVE ( 'NONE', #165962, #166047, #504849, .T. ) ;
#1764 = PRESENTATION_STYLE_ASSIGNMENT (( #5027 ) ) ;
#1765 = CARTESIAN_POINT ( 'NONE',  ( 11.39311938870022600, 21.63685525160597900, -12.84627561671353600 ) ) ;
#1767 = EDGE_CURVE ( 'NONE', #166047, #165623, #879634, .T. ) ;
#1766 = SURFACE_STYLE_FILL_AREA ( #5017 ) ;
#1768 = CARTESIAN_POINT ( 'NONE',  ( 11.40273563580032800, 21.63600132477205700, -12.84633946556390200 ) ) ;
#1769 = CONICAL_SURFACE ( 'NONE', #550156, 2.197100000000038500, 0.7853981633974449500 ) ;
#1770 = EDGE_CURVE ( 'NONE', #164135, #164112, #504825, .T. ) ;
#1771 = CARTESIAN_POINT ( 'NONE',  ( 11.41742916213643400, 21.63484974073309900, -12.84642550325495200 ) ) ;
#1772 = CARTESIAN_POINT ( 'NONE',  ( 11.42237186352946100, 21.63448743041303900, -12.84645255976916400 ) ) ;
#1773 = EDGE_CURVE ( 'NONE', #164002, #163931, #504878, .T. ) ;
#1774 = CARTESIAN_POINT ( 'NONE',  ( 11.42985320454049300, 21.63397629192058200, -12.84649071645433500 ) ) ;
#1775 = EDGE_CURVE ( 'NONE', #164151, #163987, #504884, .T. ) ;
#1776 = CARTESIAN_POINT ( 'NONE',  ( 11.43235819969775200, 21.63381130025381100, -12.84650303066094800 ) ) ;
#1777 = EDGE_CURVE ( 'NONE', #164112, #163931, #504860, .T. ) ;
#1778 = CARTESIAN_POINT ( 'NONE',  ( 11.43739061965276500, 21.63349209264965700, -12.84652685060624200 ) ) ;
#1779 = CARTESIAN_POINT ( 'NONE',  ( 11.44080626951557500, 21.63328580441520200, -12.84654224071354500 ) ) ;
#1780 = EDGE_CURVE ( 'NONE', #163931, #163987, #504907, .T. ) ;
#1781 = FACE_OUTER_BOUND ( 'NONE', #320854, .T. ) ;
#1782 = CARTESIAN_POINT ( 'NONE',  ( 11.46886331691568900, 21.63164095676944500, -12.84666493924887300 ) ) ;
#1783 = EDGE_CURVE ( 'NONE', #164089, #729009, #504916, .T. ) ;
#1784 = SURFACE_STYLE_FILL_AREA ( #16358 ) ;
#1785 = CARTESIAN_POINT ( 'NONE',  ( 11.50679323551736400, 21.63053713164911700, -12.84674709140754300 ) ) ;
#1786 = EDGE_CURVE ( 'NONE', #164064, #164074, #504897, .T. ) ;
#1788 = CARTESIAN_POINT ( 'NONE',  ( 11.55624643987340700, 21.62987759200859000, -12.84679616546628000 ) ) ;
#1787 = PRESENTATION_STYLE_ASSIGNMENT (( #16405 ) ) ;
#1789 = CARTESIAN_POINT ( 'NONE',  ( 11.58082319711814500, 21.63959381455330400, -12.97342428688237300 ) ) ;
#1791 = EDGE_CURVE ( 'NONE', #164074, #728993, #504923, .T. ) ;
#1790 = FACE_OUTER_BOUND ( 'NONE', #465406, .T. ) ;
#1792 = COLOUR_RGB ( '',0.0000000000000000000, 0.0000000000000000000, 0.0000000000000000000 ) ;
#1793 = EDGE_CURVE ( 'NONE', #193700, #193690, #504931, .T. ) ;
#1794 = CARTESIAN_POINT ( 'NONE',  ( 11.55624643987340700, 21.63930117180721500, -12.97344606141483100 ) ) ;
#1795 = PRESENTATION_STYLE_ASSIGNMENT (( #5144 ) ) ;
#1796 = EDGE_CURVE ( 'NONE', #167709, #167720, #504939, .T. ) ;
#1797 = CARTESIAN_POINT ( 'NONE',  ( 11.51697805088762500, 21.81586939564906300, -12.95942354089300400 ) ) ;
#1798 = PRESENTATION_STYLE_ASSIGNMENT (( #5079 ) ) ;
#1799 = CARTESIAN_POINT ( 'NONE',  ( 11.63112568996187000, 21.64083102321517800, -12.97333216621837700 ) ) ;
#1800 = EDGE_CURVE ( 'NONE', #167601, #167720, #504947, .T. ) ;
#1801 = SURFACE_STYLE_FILL_AREA ( #5012 ) ;
#1802 = CARTESIAN_POINT ( 'NONE',  ( 11.63993300600044900, 21.64113534456759800, -12.97330949478312300 ) ) ;
#1803 = EDGE_CURVE ( 'NONE', #164064, #729001, #559485, .T. ) ;
#1804 = COLOUR_RGB ( '',0.2509803921568627400, 0.2509803921568627400, 0.2509803921568627400 ) ;
#1805 = CARTESIAN_POINT ( 'NONE',  ( 11.65209966128318100, 21.64163922572080500, -12.97327194072069100 ) ) ;
#1806 = EDGE_CURVE ( 'NONE', #164039, #164048, #559507, .T. ) ;
#1808 = CARTESIAN_POINT ( 'NONE',  ( 11.65598115991490000, 21.64181508595810800, -12.97325883153245100 ) ) ;
#1807 = FACE_OUTER_BOUND ( 'NONE', #607119, .T. ) ;
#1809 = CARTESIAN_POINT ( 'NONE',  ( 11.66154232816869800, 21.64209072601448700, -12.97323827994115500 ) ) ;
#1810 = EDGE_CURVE ( 'NONE', #166760, #166967, #559499, .T. ) ;
#1811 = CARTESIAN_POINT ( 'NONE',  ( 11.66335253763766600, 21.64218458098328000, -12.97323128144157600 ) ) ;
#1812 = EDGE_CURVE ( 'NONE', #164950, #164917, #559521, .T. ) ;
#1813 = CARTESIAN_POINT ( 'NONE',  ( 11.66688593001100700, 21.64237624080678300, -12.97321698831595600 ) ) ;
#1814 = EDGE_CURVE ( 'NONE', #164026, #164039, #559530, .T. ) ;
#1815 = CARTESIAN_POINT ( 'NONE',  ( 11.66776361996129200, 21.64242381964764300, -12.97321344015538500 ) ) ;
#1816 = CARTESIAN_POINT ( 'NONE',  ( 11.69049008314677000, 21.64377387188551400, -12.97311273688020200 ) ) ;
#1817 = EDGE_CURVE ( 'NONE', #193715, #193700, #559539, .T. ) ;
#1818 = CARTESIAN_POINT ( 'NONE',  ( 11.71005253780112700, 21.64528837053287100, -12.97299965309920600 ) ) ;
#1819 = EDGE_CURVE ( 'NONE', #164017, #164026, #559574, .T. ) ;
#1820 = CARTESIAN_POINT ( 'NONE',  ( 11.73843795085022600, 21.64803176965523000, -12.97279431018489900 ) ) ;
#1821 = EDGE_CURVE ( 'NONE', #167682, #167475, #559569, .T. ) ;
#1822 = CARTESIAN_POINT ( 'NONE',  ( 11.74774004371118600, 21.64902484443569000, -12.97271990810458100 ) ) ;
#1823 = FACE_BOUND ( 'NONE', #320681, .T. ) ;
#1824 = CARTESIAN_POINT ( 'NONE',  ( 11.76145361576951700, 21.65063236474062300, -12.97259931388018300 ) ) ;
#1825 = EDGE_CURVE ( 'NONE', #164026, #729029, #559589, .T. ) ;
#1826 = FACE_BOUND ( 'NONE', #320898, .T. ) ;
#1827 = CARTESIAN_POINT ( 'NONE',  ( 11.76598487858344200, 21.65118785619045700, -12.97255761719004500 ) ) ;
#1828 = EDGE_CURVE ( 'NONE', #163941, #164017, #559555, .T. ) ;
#1829 = FACE_OUTER_BOUND ( 'NONE', #320798, .T. ) ;
#1830 = CARTESIAN_POINT ( 'NONE',  ( 11.77496754846692200, 21.65233814094951000, -12.97247121549616200 ) ) ;
#1832 = EDGE_CURVE ( 'NONE', #164017, #729037, #559618, .T. ) ;
#1831 = FACE_BOUND ( 'NONE', #320874, .T. ) ;
#1833 = CARTESIAN_POINT ( 'NONE',  ( 11.77846271206562500, 21.65279974585729400, -12.97243652819395400 ) ) ;
#1835 = CARTESIAN_POINT ( 'NONE',  ( 11.82677221607965600, 21.65952843558015700, -12.97193043303355300 ) ) ;
#1834 = FACE_BOUND ( 'NONE', #320841, .T. ) ;
#1836 = EDGE_CURVE ( 'NONE', #163869, #163941, #559605, .T. ) ;
#1838 = CARTESIAN_POINT ( 'NONE',  ( 11.86651932125482000, 21.66751605415155500, -12.97132694715419600 ) ) ;
#1837 = FACE_OUTER_BOUND ( 'NONE', #291517, .T. ) ;
#1839 = FACE_OUTER_BOUND ( 'NONE', #282869, .T. ) ;
#1840 = EDGE_CURVE ( 'NONE', #165990, #166444, #559653, .T. ) ;
#1841 = CARTESIAN_POINT ( 'NONE',  ( 11.92134796476160300, 21.68250638635629500, -12.97017907914931100 ) ) ;
#1842 = SURFACE_STYLE_FILL_AREA ( #5135 ) ;
#1843 = PRESENTATION_STYLE_ASSIGNMENT (( #16636 ) ) ;
#1844 = EDGE_CURVE ( 'NONE', #163977, #163869, #559667, .T. ) ;
#1845 = CARTESIAN_POINT ( 'NONE',  ( 11.93882551022120400, 21.68800464268356300, -12.96975595275965900 ) ) ;
#1846 = COLOUR_RGB ( '',0.7764705882352941300, 0.7568627450980391900, 0.7372549019607843600 ) ;
#1847 = SURFACE_STYLE_FILL_AREA ( #16588 ) ;
#1848 = CARTESIAN_POINT ( 'NONE',  ( 11.96384382484661500, 21.69700408018064100, -12.96905840755148500 ) ) ;
#1849 = EDGE_CURVE ( 'NONE', #189644, #189762, #559674, .T. ) ;
#1850 = COLOUR_RGB ( '',0.5019607843137254800, 0.5019607843137254800, 0.5019607843137254800 ) ;
#1851 = CARTESIAN_POINT ( 'NONE',  ( 11.97198359579442000, 21.70012923450123000, -12.96881541255574900 ) ) ;
#1852 = EDGE_CURVE ( 'NONE', #189575, #189611, #559632, .T. ) ;
#1853 = CARTESIAN_POINT ( 'NONE',  ( 11.98389375132513000, 21.70500495484641600, -12.96843490177233500 ) ) ;
#1854 = EDGE_CURVE ( 'NONE', #163962, #728975, #559703, .T. ) ;
#1855 = CARTESIAN_POINT ( 'NONE',  ( 11.98781388635353400, 21.70666152641623000, -12.96830539488032700 ) ) ;
#1856 = CARTESIAN_POINT ( 'NONE',  ( 11.99555432278000700, 21.71003732821229800, -12.96804098844399000 ) ) ;
#1857 = EDGE_CURVE ( 'NONE', #163962, #163977, #559689, .T. ) ;
#1858 = CARTESIAN_POINT ( 'NONE',  ( 11.99838952517735000, 21.71129918539271500, -12.96794204610840500 ) ) ;
#1859 = EDGE_CURVE ( 'NONE', #163784, #163830, #559725, .T. ) ;
#1860 = CARTESIAN_POINT ( 'NONE',  ( 12.04118887743007200, 21.73117055881712600, -12.96637982216726600 ) ) ;
#1861 = EDGE_CURVE ( 'NONE', #163906, #163918, #559710, .T. ) ;
#1862 = CARTESIAN_POINT ( 'NONE',  ( 12.07427026328101500, 21.75231544998124300, -12.96469194558591900 ) ) ;
#1863 = CARTESIAN_POINT ( 'NONE',  ( 12.13050806934661100, 21.80156184291388800, -12.96064295373236200 ) ) ;
#1864 = EDGE_CURVE ( 'NONE', #163954, #729076, #559739, .T. ) ;
#1865 = CARTESIAN_POINT ( 'NONE',  ( 12.15327472126919200, 21.82898692449661100, -12.95834069460780000 ) ) ;
#1866 = EDGE_CURVE ( 'NONE', #189104, #189488, #559755, .T. ) ;
#1867 = CARTESIAN_POINT ( 'NONE',  ( 12.19044213264636200, 21.89349043462436500, -12.95272815632582400 ) ) ;
#1868 = EDGE_CURVE ( 'NONE', #163918, #729049, #559774, .T. ) ;
#1869 = CARTESIAN_POINT ( 'NONE',  ( 12.20408837781624100, 21.92917694055727700, -12.94953235279148600 ) ) ;
#1870 = CARTESIAN_POINT ( 'NONE',  ( 12.21460183628439500, 21.97639849367507000, -12.94513935238965300 ) ) ;
#1871 = EDGE_CURVE ( 'NONE', #163855, #163891, #559804, .T. ) ;
#1872 = CARTESIAN_POINT ( 'NONE',  ( 12.21639797461321000, 21.98579232309738900, -12.94425782597849100 ) ) ;
#1873 = FACE_OUTER_BOUND ( 'NONE', #291531, .T. ) ;
#1874 = EDGE_CURVE ( 'NONE', #163891, #163784, #559790, .T. ) ;
#1875 = CARTESIAN_POINT ( 'NONE',  ( 12.21863235205921100, 21.99980736103192300, -12.94293150511884100 ) ) ;
#1876 = PRESENTATION_STYLE_ASSIGNMENT (( #5199 ) ) ;
#1877 = FACE_OUTER_BOUND ( 'NONE', #320928, .T. ) ;
#1878 = EDGE_CURVE ( 'NONE', #163807, #163784, #559833, .T. ) ;
#1879 = CARTESIAN_POINT ( 'NONE',  ( 12.21930050620001000, 22.00446642265179200, -12.94248872625163000 ) ) ;
#1880 = SURFACE_STYLE_FILL_AREA ( #5131 ) ;
#1881 = PRESENTATION_STYLE_ASSIGNMENT (( #16724 ) ) ;
#1882 = CARTESIAN_POINT ( 'NONE',  ( 12.22018777989939900, 22.01143609056698100, -12.94182359449990300 ) ) ;
#1883 = EDGE_CURVE ( 'NONE', #163878, #163830, #559817, .T. ) ;
#1884 = COLOUR_RGB ( '',0.2509803921568627400, 0.2509803921568627400, 0.2509803921568627400 ) ;
#1886 = CARTESIAN_POINT ( 'NONE',  ( 12.22046437821389400, 22.01375615912012800, -12.94160172333832600 ) ) ;
#1885 = SURFACE_STYLE_FILL_AREA ( #16623 ) ;
#1887 = EDGE_CURVE ( 'NONE', #163855, #163807, #559845, .T. ) ;
#1889 = CARTESIAN_POINT ( 'NONE',  ( 12.22097925567228500, 22.01838998839886600, -12.94115766723306600 ) ) ;
#1888 = FACE_OUTER_BOUND ( 'NONE', #607011, .T. ) ;
#1890 = COLOUR_RGB ( '',0.8980392156862745400, 0.9176470588235293700, 0.9294117647058823800 ) ;
#1891 = EDGE_CURVE ( 'NONE', #145275, #143213, #559879, .T. ) ;
#1892 = CARTESIAN_POINT ( 'NONE',  ( 12.22128763169596700, 22.02144291791947600, -12.94086435577176000 ) ) ;
#1893 = CARTESIAN_POINT ( 'NONE',  ( 12.22262883580520100, 22.03558586163220700, -12.93950345100676500 ) ) ;
#1894 = EDGE_CURVE ( 'NONE', #145343, #163756, #559861, .T. ) ;
#1895 = CARTESIAN_POINT ( 'NONE',  ( 12.22353391700648500, 22.05448902932794700, -12.93767440512482200 ) ) ;
#1896 = EDGE_CURVE ( 'NONE', #167657, #167709, #559893, .T. ) ;
#1897 = CARTESIAN_POINT ( 'NONE',  ( 12.22415189873416000, 22.07971783762269900, -12.93516514578941700 ) ) ;
#1898 = EDGE_CURVE ( 'NONE', #163847, #163756, #559925, .T. ) ;
#1899 = CARTESIAN_POINT ( 'NONE',  ( 11.55624643987340700, 21.62987759200859000, -12.84679616546628000 ) ) ;
#1900 = CARTESIAN_POINT ( 'NONE',  ( 11.58082319711814500, 21.63016814444935300, -12.84677454646619700 ) ) ;
#1901 = EDGE_CURVE ( 'NONE', #166255, #166059, #559908, .T. ) ;
#1902 = CARTESIAN_POINT ( 'NONE',  ( 11.60261510429585700, 21.63058419522449300, -12.84674358368644000 ) ) ;
#1903 = EDGE_CURVE ( 'NONE', #191343, #190269, #559936, .T. ) ;
#1904 = CARTESIAN_POINT ( 'NONE',  ( 11.63112568996187000, 21.63139651590649800, -12.84668308380694600 ) ) ;
#1905 = EDGE_CURVE ( 'NONE', #163820, #163728, #559963, .T. ) ;
#1906 = CARTESIAN_POINT ( 'NONE',  ( 11.63993300600044900, 21.63169866353497300, -12.84666057431051200 ) ) ;
#1907 = CARTESIAN_POINT ( 'NONE',  ( 11.65209966128318100, 21.63219894553708400, -12.84662328849138100 ) ) ;
#1908 = EDGE_CURVE ( 'NONE', #165882, #165892, #559948, .T. ) ;
#1909 = CARTESIAN_POINT ( 'NONE',  ( 11.65598115991490000, 21.63237354962983600, -12.84661027294020000 ) ) ;
#1910 = EDGE_CURVE ( 'NONE', #167458, #167783, #559990, .T. ) ;
#1911 = CARTESIAN_POINT ( 'NONE',  ( 11.66154232816869800, 21.63264722082867000, -12.84658986814598300 ) ) ;
#1912 = EDGE_CURVE ( 'NONE', #193730, #193715, #560007, .T. ) ;
#1913 = CARTESIAN_POINT ( 'NONE',  ( 11.66335253763766600, 21.63274040540482800, -12.84658291963569400 ) ) ;
#1915 = CARTESIAN_POINT ( 'NONE',  ( 11.66688593001100700, 21.63293069622959300, -12.84656872860382200 ) ) ;
#1914 = COLOUR_RGB ( '',0.7764705882352941300, 0.7568627450980391900, 0.7372549019607843600 ) ;
#1917 = EDGE_CURVE ( 'NONE', #165979, #166069, #559977, .T. ) ;
#1916 = COLOUR_RGB ( '',0.5019607843137254800, 0.5019607843137254800, 0.5019607843137254800 ) ;
#1918 = CARTESIAN_POINT ( 'NONE',  ( 11.66776361996129200, 21.63297793522158900, -12.84656520578725200 ) ) ;
#1919 = PRESENTATION_STYLE_ASSIGNMENT (( #16800 ) ) ;
#1920 = EDGE_CURVE ( 'NONE', #163798, #163707, #560035, .T. ) ;
#1921 = CARTESIAN_POINT ( 'NONE',  ( 11.69049008314677000, 21.63431834422918600, -12.84646522182117700 ) ) ;
#1922 = FACE_OUTER_BOUND ( 'NONE', #283553, .T. ) ;
#1923 = EDGE_CURVE ( 'NONE', #191581, #191461, #879521, .T. ) ;
#1924 = CARTESIAN_POINT ( 'NONE',  ( 11.71005253780112700, 21.63582202502906400, -12.84635294578147900 ) ) ;
#1925 = PRESENTATION_STYLE_ASSIGNMENT (( #5256 ) ) ;
#1926 = SURFACE_STYLE_FILL_AREA ( #16710 ) ;
#1927 = CARTESIAN_POINT ( 'NONE',  ( 11.73843795085022600, 21.63854582844340500, -12.84614906960226900 ) ) ;
#1928 = EDGE_CURVE ( 'NONE', #165044, #165036, #877930, .T. ) ;
#1929 = SURFACE_STYLE_FILL_AREA ( #5249 ) ;
#1930 = CYLINDRICAL_SURFACE ( 'NONE', #814003, 1.249999999999999300 ) ;
#1931 = CARTESIAN_POINT ( 'NONE',  ( 11.74774004371118600, 21.63953180983257600, -12.84607519896538700 ) ) ;
#1932 = EDGE_CURVE ( 'NONE', #165799, #165882, #560064, .T. ) ;
#1933 = CONICAL_SURFACE ( 'NONE', #550310, 1.168400000000017400, 0.7853981633974501700 ) ;
#1934 = CARTESIAN_POINT ( 'NONE',  ( 11.76145361576951700, 21.64112784784962100, -12.84595546612830600 ) ) ;
#1935 = EDGE_CURVE ( 'NONE', #165640, #165352, #560044, .T. ) ;
#1936 = CARTESIAN_POINT ( 'NONE',  ( 11.76598487858344200, 21.64167937150337900, -12.84591406727166800 ) ) ;
#1937 = CARTESIAN_POINT ( 'NONE',  ( 11.77496754846692200, 21.64282143994272900, -12.84582828273273900 ) ) ;
#1938 = EDGE_CURVE ( 'NONE', #163739, #163716, #560072, .T. ) ;
#1939 = CARTESIAN_POINT ( 'NONE',  ( 11.77846271206562500, 21.64327974767259700, -12.84579384319697900 ) ) ;
#1940 = EDGE_CURVE ( 'NONE', #165640, #165892, #874739, .T. ) ;
#1941 = CARTESIAN_POINT ( 'NONE',  ( 11.82677221607965600, 21.64996037532601000, -12.84529136300201200 ) ) ;
#1942 = EDGE_CURVE ( 'NONE', #191552, #190682, #560091, .T. ) ;
#1943 = CARTESIAN_POINT ( 'NONE',  ( 11.86651932125482000, 21.65789093947904600, -12.84469218773607800 ) ) ;
#1944 = CARTESIAN_POINT ( 'NONE',  ( 11.92134796476160300, 21.67277419788231900, -12.84355251878836800 ) ) ;
#1945 = EDGE_CURVE ( 'NONE', #165394, #165799, #880850, .T. ) ;
#1946 = CARTESIAN_POINT ( 'NONE',  ( 11.93882551022120400, 21.67823318095010900, -12.84313241473007700 ) ) ;
#1947 = EDGE_CURVE ( 'NONE', #163739, #163646, #560105, .T. ) ;
#1948 = CARTESIAN_POINT ( 'NONE',  ( 11.96384382484661500, 21.68716833675077600, -12.84243985198767200 ) ) ;
#1949 = EDGE_CURVE ( 'NONE', #167552, #167567, #560118, .T. ) ;
#1950 = CARTESIAN_POINT ( 'NONE',  ( 11.97198359579442000, 21.69027116854050900, -12.84219859267047400 ) ) ;
#1951 = CARTESIAN_POINT ( 'NONE',  ( 11.98389375132513000, 21.69511206231180000, -12.84182079982123000 ) ) ;
#1952 = EDGE_CURVE ( 'NONE', #167485, #167567, #560125, .T. ) ;
#1953 = CARTESIAN_POINT ( 'NONE',  ( 11.98781388635353400, 21.69675680122754000, -12.84169221797845000 ) ) ;
#1955 = EDGE_CURVE ( 'NONE', #191461, #191581, #879297, .T. ) ;
#1954 = PRESENTATION_STYLE_ASSIGNMENT (( #5427 ) ) ;
#1956 = CARTESIAN_POINT ( 'NONE',  ( 11.99555432278000700, 21.70010849015363900, -12.84142970015951600 ) ) ;
#1957 = PRESENTATION_STYLE_ASSIGNMENT (( #5302 ) ) ;
#1959 = EDGE_CURVE ( 'NONE', #193743, #193730, #560149, .T. ) ;
#1958 = FACE_OUTER_BOUND ( 'NONE', #320942, .T. ) ;
#1960 = CARTESIAN_POINT ( 'NONE',  ( 11.99838952517735000, 21.70136133406848000, -12.84133146455490000 ) ) ;
#1961 = SURFACE_STYLE_FILL_AREA ( #5244 ) ;
#1963 = CARTESIAN_POINT ( 'NONE',  ( 12.04118887743007200, 21.72109076911128900, -12.83978039935619500 ) ) ;
#1962 = PRESENTATION_STYLE_ASSIGNMENT (( #16886 ) ) ;
#1964 = EDGE_CURVE ( 'NONE', #193753, #193743, #560142, .T. ) ;
#1966 = CARTESIAN_POINT ( 'NONE',  ( 12.07427026328101500, 21.74208462533852100, -12.83810457903614500 ) ) ;
#1965 = COLOUR_RGB ( '',0.2509803921568627400, 0.2509803921568627400, 0.2509803921568627400 ) ;
#1967 = SURFACE_STYLE_FILL_AREA ( #16765 ) ;
#1968 = EDGE_CURVE ( 'NONE', #193767, #193753, #560135, .T. ) ;
#1969 = CARTESIAN_POINT ( 'NONE',  ( 12.13050806934661100, 21.79097925832164900, -12.83408450855296900 ) ) ;
#1970 = FACE_OUTER_BOUND ( 'NONE', #606797, .T. ) ;
#1971 = COLOUR_RGB ( '',0.8980392156862745400, 0.9176470588235293700, 0.9294117647058823800 ) ;
#1972 = EDGE_CURVE ( 'NONE', #191473, #191432, #560162, .T. ) ;
#1973 = CARTESIAN_POINT ( 'NONE',  ( 12.15327472126919200, 21.81820844646449600, -12.83179869413644200 ) ) ;
#1974 = CARTESIAN_POINT ( 'NONE',  ( 12.19044213264636200, 21.88225121723419200, -12.82622624541362400 ) ) ;
#1975 = EDGE_CURVE ( 'NONE', #163646, #163624, #560177, .T. ) ;
#1976 = CARTESIAN_POINT ( 'NONE',  ( 12.20408837781624100, 21.91768281955329600, -12.82305326904738700 ) ) ;
#1977 = EDGE_CURVE ( 'NONE', #163716, #163693, #560209, .T. ) ;
#1978 = CARTESIAN_POINT ( 'NONE',  ( 12.21460183628439500, 21.96456707586310500, -12.81869164721985400 ) ) ;
#1979 = EDGE_CURVE ( 'NONE', #163716, #163624, #560193, .T. ) ;
#1980 = CARTESIAN_POINT ( 'NONE',  ( 12.21639797461321000, 21.97389380650383800, -12.81781641742591300 ) ) ;
#1981 = CARTESIAN_POINT ( 'NONE',  ( 12.21863235205921100, 21.98780873702455500, -12.81649957028668800 ) ) ;
#1982 = EDGE_CURVE ( 'NONE', #163624, #163599, #560237, .T. ) ;
#1983 = CARTESIAN_POINT ( 'NONE',  ( 12.21930050620001000, 21.99243451963284800, -12.81605995412567200 ) ) ;
#1984 = EDGE_CURVE ( 'NONE', #163693, #163663, #560251, .T. ) ;
#1985 = CARTESIAN_POINT ( 'NONE',  ( 12.22018777989939900, 21.99935440420578900, -12.81539957331502500 ) ) ;
#1986 = EDGE_CURVE ( 'NONE', #191631, #191552, #560224, .T. ) ;
#1987 = CARTESIAN_POINT ( 'NONE',  ( 12.22046437821389400, 22.00165790084069800, -12.81517928694746200 ) ) ;
#1988 = CARTESIAN_POINT ( 'NONE',  ( 12.22097925567228500, 22.00625863133887300, -12.81473840267152700 ) ) ;
#1989 = EDGE_CURVE ( 'NONE', #167405, #167498, #560268, .T. ) ;
#1990 = CARTESIAN_POINT ( 'NONE',  ( 12.22128763169596700, 22.00928975422004900, -12.81444718629208200 ) ) ;
#1991 = EDGE_CURVE ( 'NONE', #163599, #163570, #560281, .T. ) ;
#1992 = CARTESIAN_POINT ( 'NONE',  ( 12.22262883580520100, 22.02333167690626000, -12.81309600227541200 ) ) ;
#1993 = EDGE_CURVE ( 'NONE', #191921, #191933, #879378, .T. ) ;
#1994 = CARTESIAN_POINT ( 'NONE',  ( 12.22353391700648700, 22.04209982197569000, -12.81128002100690300 ) ) ;
#1995 = CARTESIAN_POINT ( 'NONE',  ( 12.22415189873416000, 22.06714842449682500, -12.80878868495247500 ) ) ;
#1997 = EDGE_CURVE ( 'NONE', #163663, #163570, #560287, .T. ) ;
#1996 = COLOUR_RGB ( '',0.7764705882352941300, 0.7568627450980391900, 0.7372549019607843600 ) ;
#1998 = COLOUR_RGB ( '',0.0000000000000000000, 0.0000000000000000000, 0.0000000000000000000 ) ;
#1999 = DIRECTION ( 'NONE',  ( 1.000000000000000000, 0.0000000000000000000, -5.604046254362406200E-016 ) ) ;
#2001 = EDGE_CURVE ( 'NONE', #168194, #168119, #560322, .T. ) ;
#2000 = FACE_OUTER_BOUND ( 'NONE', #466370, .T. ) ;
#2002 = PRESENTATION_STYLE_ASSIGNMENT (( #16964 ) ) ;
#2003 = EDGE_CURVE ( 'NONE', #168139, #168086, #560314, .T. ) ;
#2004 = DIRECTION ( 'NONE',  ( 6.210900310652328000E-016, 2.839157587606413500E-016, 1.000000000000000000 ) ) ;
#2005 = PRESENTATION_STYLE_ASSIGNMENT (( #5359 ) ) ;
#2006 = SURFACE_STYLE_FILL_AREA ( #16871 ) ;
#2007 = DIRECTION ( 'NONE',  ( 0.0000000000000000000, -9.237183863469092400E-015, -1.000000000000000000 ) ) ;
#2008 = EDGE_CURVE ( 'NONE', #168194, #167960, #560330, .T. ) ;
#2009 = SURFACE_STYLE_FILL_AREA ( #5294 ) ;
#2011 = CARTESIAN_POINT ( 'NONE',  ( -17.51330000000004400, 2.550694107282287900E-016, -2.082799999999995800 ) ) ;
#2010 = CYLINDRICAL_SURFACE ( 'NONE', #814118, 1.249999999999999300 ) ;
#2012 = EDGE_CURVE ( 'NONE', #168086, #168194, #560343, .T. ) ;
#2014 = CARTESIAN_POINT ( 'NONE',  ( -8.925031259744551800, 5.587999999999999200, 64.02401987908764600 ) ) ;
#2013 = CONICAL_SURFACE ( 'NONE', #550385, 2.197100000000038500, 0.7853981633974449500 ) ;
#2015 = EDGE_CURVE ( 'NONE', #166283, #166399, #560359, .T. ) ;
#2016 = CARTESIAN_POINT ( 'NONE',  ( 14.47800000000000000, 20.32000000000000000, 4.757539371382408800 ) ) ;
#2017 = FACE_OUTER_BOUND ( 'NONE', #291542, .T. ) ;
#2018 = EDGE_CURVE ( 'NONE', #163570, #163546, #560373, .T. ) ;
#2019 = DIRECTION ( 'NONE',  ( -1.000000000000000000, -9.240074096217375200E-015, 4.044843223891631600E-020 ) ) ;
#2020 = EDGE_CURVE ( 'NONE', #165768, #165827, #560403, .T. ) ;
#2021 = CARTESIAN_POINT ( 'NONE',  ( -8.248977506242988900, 5.714999999999999900, 61.88715893757502300 ) ) ;
#2022 = EDGE_CURVE ( 'NONE', #191398, #191594, #560387, .T. ) ;
#2023 = CARTESIAN_POINT ( 'NONE',  ( 8.659007098301122700, 5.587999999999998300, 62.11366537959716500 ) ) ;
#2024 = EDGE_CURVE ( 'NONE', #163638, #163614, #560417, .T. ) ;
#2025 = CARTESIAN_POINT ( 'NONE',  ( 11.55624643987340700, 21.81558097012871000, -12.95944788835757000 ) ) ;
#2026 = EDGE_CURVE ( 'NONE', #165768, #165758, #879690, .T. ) ;
#2027 = CARTESIAN_POINT ( 'NONE',  ( 11.15505117338680900, 21.87323796714618500, -12.95448731502174900 ) ) ;
#2028 = EDGE_CURVE ( 'NONE', #190386, #190339, #560451, .T. ) ;
#2029 = CARTESIAN_POINT ( 'NONE',  ( 11.48090232035928100, 21.81665419465417000, -12.95935730593434200 ) ) ;
#2030 = CARTESIAN_POINT ( 'NONE',  ( 11.43157771225299900, 21.81857592830182200, -12.95919482542676200 ) ) ;
#2031 = EDGE_CURVE ( 'NONE', #189210, #189275, #560464, .T. ) ;
#2032 = CARTESIAN_POINT ( 'NONE',  ( 11.41593434083193900, 21.81934059504363800, -12.95913014000141700 ) ) ;
#2033 = EDGE_CURVE ( 'NONE', #163546, #163522, #560433, .T. ) ;
#2034 = CARTESIAN_POINT ( 'NONE',  ( 11.39366653062190300, 21.82067372231766800, -12.95901725167588800 ) ) ;
#2036 = EDGE_CURVE ( 'NONE', #193792, #193780, #880967, .T. ) ;
#2035 = FACE_OUTER_BOUND ( 'NONE', #606736, .T. ) ;
#2037 = CARTESIAN_POINT ( 'NONE',  ( 11.38644346837214800, 21.82114911924837800, -12.95897697862502400 ) ) ;
#2039 = CARTESIAN_POINT ( 'NONE',  ( 11.37590818672790700, 21.82190874544909000, -12.95891259239743200 ) ) ;
#2038 = SURFACE_STYLE_FILL_AREA ( #5417 ) ;
#2041 = EDGE_CURVE ( 'NONE', #165717, #165788, #560477, .T. ) ;
#2040 = FACE_OUTER_BOUND ( 'NONE', #320916, .T. ) ;
#2042 = CARTESIAN_POINT ( 'NONE',  ( 11.37244631146822400, 21.82216970931545300, -12.95889046753107700 ) ) ;
#2043 = COLOUR_RGB ( '',0.2509803921568627400, 0.2509803921568627400, 0.2509803921568627400 ) ;
#2044 = PRESENTATION_STYLE_ASSIGNMENT (( #17286 ) ) ;
#2045 = EDGE_CURVE ( 'NONE', #191447, #191473, #560501, .T. ) ;
#2046 = CARTESIAN_POINT ( 'NONE',  ( 11.36732832651129700, 21.82257278768306100, -12.95885628450359500 ) ) ;
#2047 = SURFACE_STYLE_FILL_AREA ( #16951 ) ;
#2048 = EDGE_CURVE ( 'NONE', #163522, #163496, #560470, .T. ) ;
#2049 = CARTESIAN_POINT ( 'NONE',  ( 11.36563480284775500, 21.82270908590017900, -12.95884472420548800 ) ) ;
#2050 = COLOUR_RGB ( '',0.8980392156862745400, 0.9176470588235293700, 0.9294117647058823800 ) ;
#2051 = CARTESIAN_POINT ( 'NONE',  ( 11.36227269816486700, 21.82298555983411200, -12.95882127142955800 ) ) ;
#2052 = EDGE_CURVE ( 'NONE', #163587, #163561, #560521, .T. ) ;
#2053 = CARTESIAN_POINT ( 'NONE',  ( 11.36133779134613800, 21.82306277733670500, -12.95881472108656900 ) ) ;
#2054 = EDGE_CURVE ( 'NONE', #168251, #168194, #560508, .T. ) ;
#2055 = CARTESIAN_POINT ( 'NONE',  ( 11.33982973626540900, 21.82490843135865100, -12.95865811352137300 ) ) ;
#2056 = EDGE_CURVE ( 'NONE', #163496, #163469, #560555, .T. ) ;
#2057 = CARTESIAN_POINT ( 'NONE',  ( 11.32212977344867100, 21.82688356856871100, -12.95849029906127100 ) ) ;
#2058 = CARTESIAN_POINT ( 'NONE',  ( 11.29770729177276000, 21.83034806519133400, -12.95819516222608100 ) ) ;
#2059 = EDGE_CURVE ( 'NONE', #191174, #191384, #560570, .T. ) ;
#2060 = CARTESIAN_POINT ( 'NONE',  ( 11.28992104163899100, 21.83158652904589300, -12.95808954564673800 ) ) ;
#2061 = EDGE_CURVE ( 'NONE', #165717, #165210, #878215, .T. ) ;
#2062 = CARTESIAN_POINT ( 'NONE',  ( 11.27877353207563300, 21.83356966552463200, -12.95792018539374600 ) ) ;
#2063 = EDGE_CURVE ( 'NONE', #167475, #167421, #560586, .T. ) ;
#2064 = CARTESIAN_POINT ( 'NONE',  ( 11.27514633982739800, 21.83425161779054900, -12.95786190930105200 ) ) ;
#2065 = CARTESIAN_POINT ( 'NONE',  ( 11.26983851786436700, 21.83530590541349200, -12.95777175028363000 ) ) ;
#2066 = EDGE_CURVE ( 'NONE', #167458, #167475, #560606, .T. ) ;
#2067 = CARTESIAN_POINT ( 'NONE',  ( 11.26809140494491000, 21.83566256115788600, -12.95774123979115100 ) ) ;
#2068 = EDGE_CURVE ( 'NONE', #163469, #163446, #560539, .T. ) ;
#2069 = CARTESIAN_POINT ( 'NONE',  ( 11.26464150124244100, 21.83638632555673100, -12.95767930193862200 ) ) ;
#2070 = EDGE_CURVE ( 'NONE', #163532, #163507, #560613, .T. ) ;
#2071 = CARTESIAN_POINT ( 'NONE',  ( 11.26353325961538600, 21.83662171484843000, -12.95765915502378900 ) ) ;
#2072 = FACE_OUTER_BOUND ( 'NONE', #291551, .T. ) ;
#2073 = CARTESIAN_POINT ( 'NONE',  ( 11.25215736526163100, 21.83914198678889200, -12.95744331895411600 ) ) ;
#2074 = EDGE_CURVE ( 'NONE', #193803, #193856, #560599, .T. ) ;
#2075 = PRESENTATION_STYLE_ASSIGNMENT (( #5490 ) ) ;
#2076 = COLOUR_RGB ( '',0.5019607843137254800, 0.5019607843137254800, 0.5019607843137254800 ) ;
#2077 = CARTESIAN_POINT ( 'NONE',  ( 11.24362626491117500, 21.84118361489461800, -12.95726812726139700 ) ) ;
#2079 = EDGE_CURVE ( 'NONE', #163507, #163480, #560628, .T. ) ;
#2078 = SURFACE_STYLE_FILL_AREA ( #5480 ) ;
#2080 = PRESENTATION_STYLE_ASSIGNMENT (( #17343 ) ) ;
#2081 = CARTESIAN_POINT ( 'NONE',  ( 11.23168403708430700, 21.84428416930363800, -12.95700151590190800 ) ) ;
#2082 = COLOUR_RGB ( '',0.7764705882352941300, 0.7568627450980391900, 0.7372549019607843600 ) ;
#2084 = EDGE_CURVE ( 'NONE', #193856, #193878, #560641, .T. ) ;
#2083 = FACE_OUTER_BOUND ( 'NONE', #282905, .T. ) ;
#2085 = CARTESIAN_POINT ( 'NONE',  ( 11.22784569825848800, 21.84532403948054800, -12.95691200813509300 ) ) ;
#2087 = CARTESIAN_POINT ( 'NONE',  ( 11.22045382817312400, 21.84741648330483300, -12.95673171125702100 ) ) ;
#2086 = SURFACE_STYLE_FILL_AREA ( #17272 ) ;
#2088 = EDGE_CURVE ( 'NONE', #193866, #193878, #560675, .T. ) ;
#2089 = CARTESIAN_POINT ( 'NONE',  ( 11.21629922097975800, 21.84865565049971200, -12.95662481067344800 ) ) ;
#2090 = CYLINDRICAL_SURFACE ( 'NONE', #814213, 1.249999999999997600 ) ;
#2091 = EDGE_CURVE ( 'NONE', #191568, #191398, #560656, .T. ) ;
#2092 = CARTESIAN_POINT ( 'NONE',  ( 11.20224896326681700, 21.85301730812482600, -12.95624820211975800 ) ) ;
#2093 = EDGE_CURVE ( 'NONE', #163480, #163388, #560689, .T. ) ;
#2094 = CARTESIAN_POINT ( 'NONE',  ( 11.18688904510229200, 21.85888673458374500, -12.95574084945029200 ) ) ;
#2095 = CARTESIAN_POINT ( 'NONE',  ( 11.16740941455694800, 21.86713564227239800, -12.95502033365204000 ) ) ;
#2096 = EDGE_CURVE ( 'NONE', #167363, #167618, #560708, .T. ) ;
#2097 = CARTESIAN_POINT ( 'NONE',  ( 11.55624643987340700, 21.80489824891350300, -12.83289797935942600 ) ) ;
#2098 = EDGE_CURVE ( 'NONE', #191538, #191568, #560702, .T. ) ;
#2099 = CARTESIAN_POINT ( 'NONE',  ( 11.51697805088762500, 21.80518461425157300, -12.83287380580532000 ) ) ;
#2100 = EDGE_CURVE ( 'NONE', #191538, #191398, #560732, .T. ) ;
#2101 = CARTESIAN_POINT ( 'NONE',  ( 11.48090232035927900, 21.80596380754949600, -12.83280804395350900 ) ) ;
#2102 = CARTESIAN_POINT ( 'NONE',  ( 11.43157771225299900, 21.80787181452823700, -12.83264672402098200 ) ) ;
#2103 = EDGE_CURVE ( 'NONE', #193820, #193942, #560725, .T. ) ;
#2104 = CARTESIAN_POINT ( 'NONE',  ( 11.41593434083193900, 21.80863101936475300, -12.83258250063438600 ) ) ;
#2105 = EDGE_CURVE ( 'NONE', #163455, #163363, #560746, .T. ) ;
#2106 = CARTESIAN_POINT ( 'NONE',  ( 11.39366653062190200, 21.80995462430111300, -12.83247041865404400 ) ) ;
#2107 = EDGE_CURVE ( 'NONE', #163363, #163339, #560762, .T. ) ;
#2108 = CARTESIAN_POINT ( 'NONE',  ( 11.38644346837214800, 21.81042662553946300, -12.83243043326782700 ) ) ;
#2109 = CARTESIAN_POINT ( 'NONE',  ( 11.37590818672790700, 21.81118082583873600, -12.83236650694186100 ) ) ;
#2110 = EDGE_CURVE ( 'NONE', #191488, #190659, #560793, .T. ) ;
#2111 = PRESENTATION_STYLE_ASSIGNMENT (( #5624 ) ) ;
#2112 = CARTESIAN_POINT ( 'NONE',  ( 11.37244631146822400, 21.81143992567748300, -12.83234454011026800 ) ) ;
#2113 = EDGE_CURVE ( 'NONE', #163430, #163403, #560777, .T. ) ;
#2114 = PRESENTATION_STYLE_ASSIGNMENT (( #5550 ) ) ;
#2115 = CARTESIAN_POINT ( 'NONE',  ( 11.36732832651129700, 21.81184012491389300, -12.83231060124726700 ) ) ;
#2116 = EDGE_CURVE ( 'NONE', #190253, #190241, #560811, .T. ) ;
#2118 = CARTESIAN_POINT ( 'NONE',  ( 11.36563480284775500, 21.81197544957232300, -12.83229912352271500 ) ) ;
#2117 = SURFACE_STYLE_FILL_AREA ( #5475 ) ;
#2119 = FACE_OUTER_BOUND ( 'NONE', #320886, .T. ) ;
#2120 = CARTESIAN_POINT ( 'NONE',  ( 11.36227269816486700, 21.81224994869244000, -12.83227583826661600 ) ) ;
#2122 = EDGE_CURVE ( 'NONE', #193953, #193965, #560841, .T. ) ;
#2121 = COLOUR_RGB ( '',0.2509803921568627400, 0.2509803921568627400, 0.2509803921568627400 ) ;
#2123 = PRESENTATION_STYLE_ASSIGNMENT (( #17414 ) ) ;
#2124 = CARTESIAN_POINT ( 'NONE',  ( 11.36133779134613800, 21.81232661464144200, -12.83226933471178900 ) ) ;
#2125 = FACE_OUTER_BOUND ( 'NONE', #607814, .T. ) ;
#2127 = EDGE_CURVE ( 'NONE', #163430, #163339, #560826, .T. ) ;
#2126 = SURFACE_STYLE_FILL_AREA ( #17315 ) ;
#2128 = CARTESIAN_POINT ( 'NONE',  ( 11.33982973626540900, 21.81415908542037500, -12.83211384577206200 ) ) ;
#2129 = COLOUR_RGB ( '',0.8980392156862745400, 0.9176470588235293700, 0.9294117647058823800 ) ;
#2130 = EDGE_CURVE ( 'NONE', #163339, #163314, #560848, .T. ) ;
#2131 = CARTESIAN_POINT ( 'NONE',  ( 11.32212977344867100, 21.81612011450750500, -12.83194722998667500 ) ) ;
#2132 = CARTESIAN_POINT ( 'NONE',  ( 11.29770729177276000, 21.81955986472568300, -12.83165420127173700 ) ) ;
#2133 = EDGE_CURVE ( 'NONE', #163403, #163378, #560881, .T. ) ;
#2134 = CARTESIAN_POINT ( 'NONE',  ( 11.28992104163899100, 21.82078948240985000, -12.83154933909652900 ) ) ;
#2135 = EDGE_CURVE ( 'NONE', #163314, #163288, #560866, .T. ) ;
#2136 = CARTESIAN_POINT ( 'NONE',  ( 11.27877353207563300, 21.82275845362802600, -12.83138118855962900 ) ) ;
#2137 = EDGE_CURVE ( 'NONE', #193965, #193990, #560918, .T. ) ;
#2138 = CARTESIAN_POINT ( 'NONE',  ( 11.27514633982739800, 21.82343553480632900, -12.83132332872474100 ) ) ;
#2139 = CARTESIAN_POINT ( 'NONE',  ( 11.26983851786436700, 21.82448229180339500, -12.83123381370030300 ) ) ;
#2140 = EDGE_CURVE ( 'NONE', #167311, #167019, #560933, .T. ) ;
#2141 = CARTESIAN_POINT ( 'NONE',  ( 11.26809140494491000, 21.82483640000676000, -12.83120352113991200 ) ) ;
#2142 = EDGE_CURVE ( 'NONE', #193977, #193953, #560898, .T. ) ;
#2143 = CARTESIAN_POINT ( 'NONE',  ( 11.26464150124244100, 21.82555499465989600, -12.83114202570061500 ) ) ;
#2144 = EDGE_CURVE ( 'NONE', #167311, #167269, #560965, .T. ) ;
#2145 = CARTESIAN_POINT ( 'NONE',  ( 11.26353325961538600, 21.82578870259951000, -12.83112202269231400 ) ) ;
#2146 = CARTESIAN_POINT ( 'NONE',  ( 11.25215736526163100, 21.82829097259754300, -12.83090772830885300 ) ) ;
#2147 = EDGE_CURVE ( 'NONE', #191726, #193977, #560949, .T. ) ;
#2148 = CARTESIAN_POINT ( 'NONE',  ( 11.24362626491117500, 21.83031801764536800, -12.83073378798536800 ) ) ;
#2149 = EDGE_CURVE ( 'NONE', #167029, #167311, #560981, .T. ) ;
#2150 = CARTESIAN_POINT ( 'NONE',  ( 11.23168403708430700, 21.83339642523718600, -12.83046908099273300 ) ) ;
#2151 = EDGE_CURVE ( 'NONE', #167244, #167029, #561021, .T. ) ;
#2152 = CARTESIAN_POINT ( 'NONE',  ( 11.22784569825848800, 21.83442886776997200, -12.83038021256711200 ) ) ;
#2153 = FACE_OUTER_BOUND ( 'NONE', #291564, .T. ) ;
#2154 = CARTESIAN_POINT ( 'NONE',  ( 11.22045382817312400, 21.83650636556694400, -12.83020120352388500 ) ) ;
#2155 = EDGE_CURVE ( 'NONE', #167363, #167523, #561037, .T. ) ;
#2156 = SURFACE_STYLE_FILL_AREA ( #5615 ) ;
#2157 = COLOUR_RGB ( '',0.0000000000000000000, 0.0000000000000000000, 0.0000000000000000000 ) ;
#2158 = CARTESIAN_POINT ( 'NONE',  ( 11.21629922097975800, 21.83773668156757000, -12.83009506651590700 ) ) ;
#2159 = EDGE_CURVE ( 'NONE', #167244, #167216, #560999, .T. ) ;
#2160 = COLOUR_RGB ( '',0.7764705882352941300, 0.7568627450980391900, 0.7372549019607843600 ) ;
#2161 = FACE_OUTER_BOUND ( 'NONE', #465650, .T. ) ;
#2162 = CARTESIAN_POINT ( 'NONE',  ( 11.20224896326681700, 21.84206718449536300, -12.82972114802331400 ) ) ;
#2163 = EDGE_CURVE ( 'NONE', #193889, #194032, #561072, .T. ) ;
#2165 = CARTESIAN_POINT ( 'NONE',  ( 11.18688904510074000, 21.84789468648023100, -12.82921741930142700 ) ) ;
#2164 = PRESENTATION_STYLE_ASSIGNMENT (( #17473 ) ) ;
#2166 = ORIENTED_EDGE ( 'NONE', *, *, #555569, .T. ) ;
#2167 = CARTESIAN_POINT ( 'NONE',  ( 11.16740941455694800, 21.85608467339902100, -12.82850205004465100 ) ) ;
#2169 = EDGE_CURVE ( 'NONE', #194045, #193844, #561053, .T. ) ;
#2168 = SURFACE_STYLE_FILL_AREA ( #17403 ) ;
#2170 = FILL_AREA_STYLE_COLOUR ( '', #681287 ) ;
#2171 = CYLINDRICAL_SURFACE ( 'NONE', #814326, 1.249999999999997600 ) ;
#2172 = EDGE_CURVE ( 'NONE', #194032, #194055, #561087, .T. ) ;
#2173 = EDGE_CURVE ( 'NONE', #194068, #194055, #561100, .T. ) ;
#2174 = CARTESIAN_POINT ( 'NONE',  ( 11.16740941455694800, 21.86713564227239800, -12.95502033365204000 ) ) ;
#2175 = FILL_AREA_STYLE ('',( #2170 ) ) ;
#2176 = EDGE_CURVE ( 'NONE', #190780, #190759, #561118, .T. ) ;
#2177 = CARTESIAN_POINT ( 'NONE',  ( 11.14410066588487800, 21.87917336916801900, -12.95396570132397900 ) ) ;
#2178 = EDGE_CURVE ( 'NONE', #165572, #165919, #561156, .T. ) ;
#2179 = CARTESIAN_POINT ( 'NONE',  ( 11.12978650507817400, 21.88782614968227900, -12.95320114244927500 ) ) ;
#2180 = EDGE_CURVE ( 'NONE', #190713, #190694, #561137, .T. ) ;
#2181 = CARTESIAN_POINT ( 'NONE',  ( 11.12536705155342200, 21.89066868940968600, -12.95294926599419400 ) ) ;
#2182 = CARTESIAN_POINT ( 'NONE',  ( 11.11926577138252100, 21.89486992583781300, -12.95257600637066500 ) ) ;
#2183 = EDGE_CURVE ( 'NONE', #163329, #163298, #561180, .T. ) ;
#2184 = CARTESIAN_POINT ( 'NONE',  ( 11.11731999467825600, 21.89625990911848800, -12.95245234564503700 ) ) ;
#2185 = EDGE_CURVE ( 'NONE', #194055, #194081, #561166, .T. ) ;
#2186 = CARTESIAN_POINT ( 'NONE',  ( 11.11360440797513900, 21.89901901918759800, -12.95220655721066000 ) ) ;
#2187 = EDGE_CURVE ( 'NONE', #166882, #166898, #561203, .T. ) ;
#2188 = CARTESIAN_POINT ( 'NONE',  ( 11.11245638048208300, 21.89988582585573000, -12.95212929486545800 ) ) ;
#2189 = ORIENTED_EDGE ( 'NONE', *, *, #555561, .T. ) ;
#2190 = COLOUR_RGB ( '',1.000000000000000000, 1.000000000000000000, 1.000000000000000000 ) ;
#2191 = CARTESIAN_POINT ( 'NONE',  ( 11.09172389811453400, 21.91663499930489000, -12.95063332103214100 ) ) ;
#2192 = EDGE_CURVE ( 'NONE', #166856, #166882, #561187, .T. ) ;
#2193 = CARTESIAN_POINT ( 'NONE',  ( 11.07687304617641100, 21.93327509916947800, -12.94912820971081600 ) ) ;
#2194 = EDGE_CURVE ( 'NONE', #163329, #163239, #561222, .T. ) ;
#2195 = CARTESIAN_POINT ( 'NONE',  ( 11.06015616385858800, 21.96054731429798300, -12.94661516513200700 ) ) ;
#2196 = EDGE_CURVE ( 'NONE', #166856, #166786, #561235, .T. ) ;
#2198 = ORIENTED_EDGE ( 'NONE', *, *, #560207, .T. ) ;
#2197 = CARTESIAN_POINT ( 'NONE',  ( 11.05532158083686200, 21.97025061747542900, -12.94571400891287100 ) ) ;
#2199 = COLOUR_RGB ( '',0.5019607843137254800, 0.5019607843137254800, 0.5019607843137254800 ) ;
#2200 = FACE_OUTER_BOUND ( 'NONE', #391125, .T. ) ;
#2201 = CARTESIAN_POINT ( 'NONE',  ( 11.04917627293059600, 21.98572397794526300, -12.94426252746821700 ) ) ;
#2202 = EDGE_CURVE ( 'NONE', #167657, #167590, #561252, .T. ) ;
#2203 = SURFACE_STYLE_FILL_AREA ( #17694 ) ;
#2204 = PRESENTATION_STYLE_ASSIGNMENT (( #883065 ) ) ;
#2205 = CARTESIAN_POINT ( 'NONE',  ( 11.04731226473289100, 21.99103483168046600, -12.94376206984211600 ) ) ;
#2206 = EDGE_CURVE ( 'NONE', #166522, #166319, #561273, .T. ) ;
#2207 = FACE_OUTER_BOUND ( 'NONE', #320987, .T. ) ;
#2208 = SURFACE_STYLE_FILL_AREA ( #883054 ) ;
#2209 = CARTESIAN_POINT ( 'NONE',  ( 11.04479289409291800, 21.99923065090881700, -12.94298581719589200 ) ) ;
#2211 = EDGE_CURVE ( 'NONE', #194093, #194068, #561292, .T. ) ;
#2210 = PRESENTATION_STYLE_ASSIGNMENT (( #17742 ) ) ;
#2213 = CARTESIAN_POINT ( 'NONE',  ( 11.04399921082235800, 22.00200084704253800, -12.94272280490715600 ) ) ;
#2212 = COLOUR_RGB ( '',0.7529411764705882200, 0.7529411764705882200, 0.7529411764705882200 ) ;
#2215 = CARTESIAN_POINT ( 'NONE',  ( 11.04250405816676500, 22.00761774123249700, -12.94218814963655700 ) ) ;
#2214 = FACE_OUTER_BOUND ( 'NONE', #284830, .T. ) ;
#2216 = EDGE_CURVE ( 'NONE', #190192, #190174, #561318, .T. ) ;
#2217 = CARTESIAN_POINT ( 'NONE',  ( 11.04160836300100200, 22.01131943241481500, -12.94183470613662100 ) ) ;
#2218 = EDGE_CURVE ( 'NONE', #194105, #194002, #561308, .T. ) ;
#2219 = CARTESIAN_POINT ( 'NONE',  ( 11.03745813304710700, 22.02958898482914000, -12.94008678699348100 ) ) ;
#2220 = EDGE_CURVE ( 'NONE', #164825, #164758, #561333, .T. ) ;
#2221 = CARTESIAN_POINT ( 'NONE',  ( 11.03525293980785300, 22.05171399527051100, -12.93795041023902700 ) ) ;
#2222 = CARTESIAN_POINT ( 'NONE',  ( 11.03453164556960400, 22.07971783762268800, -12.93516514578941700 ) ) ;
#2223 = EDGE_CURVE ( 'NONE', #167630, #167363, #561356, .T. ) ;
#2224 = CARTESIAN_POINT ( 'NONE',  ( 11.16740941455694800, 21.85608467339902100, -12.82850205004465100 ) ) ;
#2225 = EDGE_CURVE ( 'NONE', #166976, #167338, #561341, .T. ) ;
#2226 = CARTESIAN_POINT ( 'NONE',  ( 11.15505117338694800, 21.86214341023793000, -12.82797283869029500 ) ) ;
#2227 = EDGE_CURVE ( 'NONE', #167431, #167630, #561366, .T. ) ;
#2228 = CARTESIAN_POINT ( 'NONE',  ( 11.14410066588487800, 21.86803641653110100, -12.82745495080464900 ) ) ;
#2229 = CARTESIAN_POINT ( 'NONE',  ( 11.12978650507817400, 21.87662739147026200, -12.82669585306476500 ) ) ;
#2230 = EDGE_CURVE ( 'NONE', #194166, #194179, #561399, .T. ) ;
#2231 = CARTESIAN_POINT ( 'NONE',  ( 11.12536705155342200, 21.87944962734247400, -12.82644577572721700 ) ) ;
#2232 = EDGE_CURVE ( 'NONE', #167329, #167338, #561408, .T. ) ;
#2233 = CARTESIAN_POINT ( 'NONE',  ( 11.11926577138252100, 21.88362085493896800, -12.82607518224385900 ) ) ;
#2234 = EDGE_CURVE ( 'NONE', #166681, #166668, #561380, .T. ) ;
#2235 = CARTESIAN_POINT ( 'NONE',  ( 11.11731999467825600, 21.88500090976763700, -12.82595240480912600 ) ) ;
#2236 = CARTESIAN_POINT ( 'NONE',  ( 11.11360440797513900, 21.88774031190768800, -12.82570837200642400 ) ) ;
#2237 = EDGE_CURVE ( 'NONE', #194193, #194204, #561428, .T. ) ;
#2239 = CARTESIAN_POINT ( 'NONE',  ( 11.11245638048208300, 21.88860092709961700, -12.82563166153512000 ) ) ;
#2238 = COLOUR_RGB ( '',0.0000000000000000000, 0.0000000000000000000, 0.0000000000000000000 ) ;
#2240 = EDGE_CURVE ( 'NONE', #163298, #163272, #561452, .T. ) ;
#2242 = CARTESIAN_POINT ( 'NONE',  ( 11.09172389811453600, 21.90523046359556900, -12.82414637322918200 ) ) ;
#2241 = FACE_OUTER_BOUND ( 'NONE', #321045, .T. ) ;
#2243 = EDGE_CURVE ( 'NONE', #166749, #166549, #561443, .T. ) ;
#2244 = CARTESIAN_POINT ( 'NONE',  ( 11.07687304617641100, 21.92175170560398100, -12.82265201270300300 ) ) ;
#2245 = SURFACE_STYLE_FILL_AREA ( #17798 ) ;
#2246 = FACE_OUTER_BOUND ( 'NONE', #367639, .T. ) ;
#2247 = CARTESIAN_POINT ( 'NONE',  ( 11.06015616385858800, 21.94882911919585300, -12.82015691844261700 ) ) ;
#2248 = EDGE_CURVE ( 'NONE', #166630, #166615, #561471, .T. ) ;
#2249 = PRESENTATION_STYLE_ASSIGNMENT (( #17835 ) ) ;
#2250 = CARTESIAN_POINT ( 'NONE',  ( 11.05532158083686200, 21.95846311306488700, -12.81926219905361800 ) ) ;
#2252 = EDGE_CURVE ( 'NONE', #167523, #167485, #561486, .T. ) ;
#2251 = FACE_OUTER_BOUND ( 'NONE', #692560, .T. ) ;
#2253 = PRESENTATION_STYLE_ASSIGNMENT (( #883124 ) ) ;
#2254 = CARTESIAN_POINT ( 'NONE',  ( 11.04917627293059600, 21.97382594953137100, -12.81782108533357000 ) ) ;
#2255 = COLOUR_RGB ( '',0.5019607843137254800, 0.5019607843137254800, 0.5019607843137254800 ) ;
#2257 = EDGE_CURVE ( 'NONE', #163213, #163186, #561500, .T. ) ;
#2256 = SURFACE_STYLE_FILL_AREA ( #883050 ) ;
#2258 = CARTESIAN_POINT ( 'NONE',  ( 11.04731226473289100, 21.97909886859703500, -12.81732420240480000 ) ) ;
#2260 = CARTESIAN_POINT ( 'NONE',  ( 11.04479289409291800, 21.98723614625947000, -12.81655349442033300 ) ) ;
#2259 = CONICAL_SURFACE ( 'NONE', #849297, 1.130299999999998300, 1.029744258676652300 ) ;
#2261 = EDGE_CURVE ( 'NONE', #163272, #163186, #561507, .T. ) ;
#2262 = CARTESIAN_POINT ( 'NONE',  ( 11.04399921082235800, 21.98998655527794800, -12.81629236079080100 ) ) ;
#2263 = EDGE_CURVE ( 'NONE', #166786, #166721, #561527, .T. ) ;
#2264 = CARTESIAN_POINT ( 'NONE',  ( 11.04250405816676500, 21.99556332879512200, -12.81576152448642100 ) ) ;
#2265 = EDGE_CURVE ( 'NONE', #166776, #166831, #561547, .T. ) ;
#2266 = CARTESIAN_POINT ( 'NONE',  ( 11.04160836300100200, 21.99923857932613600, -12.81541060558291400 ) ) ;
#2267 = CARTESIAN_POINT ( 'NONE',  ( 11.03745813304710700, 22.01737763493750300, -12.81367517157650600 ) ) ;
#2268 = EDGE_CURVE ( 'NONE', #189026, #168351, #561493, .T. ) ;
#2269 = CARTESIAN_POINT ( 'NONE',  ( 11.03525293980784900, 22.03934460959013800, -12.81155405465600200 ) ) ;
#2270 = EDGE_CURVE ( 'NONE', #189075, #188900, #561582, .T. ) ;
#2271 = CARTESIAN_POINT ( 'NONE',  ( 11.03453164556960400, 22.06714842449681400, -12.80878868495247500 ) ) ;
#2272 = EDGE_CURVE ( 'NONE', #189026, #189075, #561566, .T. ) ;
#2273 = CARTESIAN_POINT ( 'NONE',  ( 11.03490933998202900, 22.09379588972515800, -12.93376494157645200 ) ) ;
#2274 = CARTESIAN_POINT ( 'NONE',  ( 1.437039387687558000, 5.714999999999999900, 67.44832059102104400 ) ) ;
#2275 = EDGE_CURVE ( 'NONE', #190798, #190339, #561613, .T. ) ;
#2276 = EDGE_CURVE ( 'NONE', #166605, #166681, #561632, .T. ) ;
#2277 = PLANE ( 'NONE',  #148936 ) ;
#2278 = EDGE_CURVE ( 'NONE', #166786, #166708, #561597, .T. ) ;
#2279 = SURFACE_SIDE_STYLE ('',( #681245 ) ) ;
#2280 = FACE_OUTER_BOUND ( 'NONE', #391185, .T. ) ;
#2281 = SURFACE_STYLE_USAGE ( .BOTH. , #2279 ) ;
#2282 = EDGE_CURVE ( 'NONE', #166605, #166639, #561654, .T. ) ;
#2283 = SURFACE_STYLE_FILL_AREA ( #17877 ) ;
#2284 = PRESENTATION_STYLE_ASSIGNMENT (( #883189 ) ) ;
#2285 =( LENGTH_UNIT ( ) NAMED_UNIT ( * ) SI_UNIT ( .MILLI., .METRE. ) );
#2286 = EDGE_CURVE ( 'NONE', #166549, #166732, #561645, .T. ) ;
#2287 = FACE_OUTER_BOUND ( 'NONE', #321059, .T. ) ;
#2289 =( NAMED_UNIT ( * ) PLANE_ANGLE_UNIT ( ) SI_UNIT ( $, .RADIAN. ) );
#2288 = SURFACE_STYLE_FILL_AREA ( #883179 ) ;
#2290 = EDGE_CURVE ( 'NONE', #166749, #166482, #561685, .T. ) ;
#2292 =( NAMED_UNIT ( * ) SI_UNIT ( $, .STERADIAN. ) SOLID_ANGLE_UNIT ( ) );
#2291 = PRESENTATION_STYLE_ASSIGNMENT (( #17926 ) ) ;
#2293 = COLOUR_RGB ( '',0.7529411764705882200, 0.7529411764705882200, 0.7529411764705882200 ) ;
#2295 = EDGE_CURVE ( 'NONE', #190435, #190417, #561676, .T. ) ;
#2294 = FACE_OUTER_BOUND ( 'NONE', #441206, .T. ) ;
#2296 = CARTESIAN_POINT ( 'NONE',  ( -21.31060000000000400, 11.30567944042317100, 4.987330512809811000E-015 ) ) ;
#2297 = COLOUR_RGB ( '',0.5019607843137254800, 0.5019607843137254800, 0.5019607843137254800 ) ;
#2298 = EDGE_CURVE ( 'NONE', #166549, #166749, #561720, .T. ) ;
#2299 = DIRECTION ( 'NONE',  ( 0.7071067811865496800, 0.6123724356957929200, -0.3535533905932724000 ) ) ;
#2300 = EDGE_CURVE ( 'NONE', #166657, #166700, #561731, .T. ) ;
#2301 = DIRECTION ( 'NONE',  ( -0.6546536707079750900, 0.7559289460184562800, 0.0000000000000000000 ) ) ;
#2302 = CARTESIAN_POINT ( 'NONE',  ( -2.715980947161675800, -3.887000000000024400, 41.72353072666476900 ) ) ;
#2303 = EDGE_CURVE ( 'NONE', #167618, #167363, #561737, .T. ) ;
#2304 = EDGE_CURVE ( 'NONE', #166639, #166605, #561745, .T. ) ;
#2305 = CARTESIAN_POINT ( 'NONE',  ( 11.03453164556960600, 22.07971783762268800, -12.93516514578941700 ) ) ;
#2306 = EDGE_CURVE ( 'NONE', #191323, #191355, #561704, .T. ) ;
#2307 = CARTESIAN_POINT ( 'NONE',  ( 11.17867254423268100, 22.29754291368984900, -12.91214484239217300 ) ) ;
#2309 = ORIENTED_EDGE ( 'NONE', *, *, #554259, .F. ) ;
#2308 = CARTESIAN_POINT ( 'NONE',  ( 11.03566859346270200, 22.10640504451306400, -12.93249404929252000 ) ) ;
#2310 = EDGE_CURVE ( 'NONE', #167059, #167070, #561752, .T. ) ;
#2311 = CARTESIAN_POINT ( 'NONE',  ( 11.03737981243004600, 22.12311681215153000, -12.93079579939188100 ) ) ;
#2312 = EDGE_CURVE ( 'NONE', #192310, #192390, #875776, .T. ) ;
#2313 = CARTESIAN_POINT ( 'NONE',  ( 11.03804560853555300, 22.12832040419459300, -12.93026436325908600 ) ) ;
#2314 = EDGE_CURVE ( 'NONE', #163113, #163104, #561778, .T. ) ;
#2315 = CARTESIAN_POINT ( 'NONE',  ( 11.03918738736840100, 22.13557544211530700, -12.92952063653987300 ) ) ;
#2316 = CARTESIAN_POINT ( 'NONE',  ( 11.03959182775844800, 22.13790206287425700, -12.92928163007238300 ) ) ;
#2317 = EDGE_CURVE ( 'NONE', #167302, #167233, #561794, .T. ) ;
#2318 = CARTESIAN_POINT ( 'NONE',  ( 11.04044840343006900, 22.14237187589540700, -12.92882163911520400 ) ) ;
#2319 = COLOUR_RGB ( '',0.0000000000000000000, 0.0000000000000000000, 0.0000000000000000000 ) ;
#2320 = EDGE_CURVE ( 'NONE', #163175, #163150, #561785, .T. ) ;
#2321 = CARTESIAN_POINT ( 'NONE',  ( 11.04071109264707000, 22.14369855457505300, -12.92868498248153300 ) ) ;
#2322 = EDGE_CURVE ( 'NONE', #166967, #166760, #561802, .T. ) ;
#2323 = CARTESIAN_POINT ( 'NONE',  ( 11.04669995177430600, 22.16951057045817600, -12.92601917017259800 ) ) ;
#2324 = FACE_OUTER_BOUND ( 'NONE', #358893, .T. ) ;
#2325 = CARTESIAN_POINT ( 'NONE',  ( 11.05505696207824300, 22.19024084901341400, -12.92383349365242800 ) ) ;
#2326 = EDGE_CURVE ( 'NONE', #167541, #167405, #561821, .T. ) ;
#2327 = CARTESIAN_POINT ( 'NONE',  ( 11.07215179191648400, 22.21803368075308800, -12.92086425997395700 ) ) ;
#2328 = EDGE_CURVE ( 'NONE', #166732, #166482, #561841, .T. ) ;
#2329 = PRESENTATION_STYLE_ASSIGNMENT (( #883244 ) ) ;
#2330 = CARTESIAN_POINT ( 'NONE',  ( 11.07872490617515400, 22.22684012467452800, -12.91991608068938300 ) ) ;
#2331 = EDGE_CURVE ( 'NONE', #194246, #194255, #561866, .T. ) ;
#2333 = CARTESIAN_POINT ( 'NONE',  ( 11.08989683403203800, 22.23936335650158500, -12.91855923481408800 ) ) ;
#2332 = SURFACE_STYLE_FILL_AREA ( #883174 ) ;
#2334 = CARTESIAN_POINT ( 'NONE',  ( 11.09383951939581300, 22.24342336117522100, -12.91811785336428800 ) ) ;
#2336 = EDGE_CURVE ( 'NONE', #167019, #167029, #561848, .T. ) ;
#2335 = CONICAL_SURFACE ( 'NONE', #849338, 1.130299999999999000, 0.5235987755982931500 ) ;
#2337 = CARTESIAN_POINT ( 'NONE',  ( 11.10008161155869500, 22.24934179634143300, -12.91747248635487300 ) ) ;
#2338 = EDGE_CURVE ( 'NONE', #167004, #167019, #561875, .T. ) ;
#2339 = CARTESIAN_POINT ( 'NONE',  ( 11.10221698629919400, 22.25128601273871000, -12.91726014800440000 ) ) ;
#2340 = EDGE_CURVE ( 'NONE', #166162, #166242, #561899, .T. ) ;
#2341 = CARTESIAN_POINT ( 'NONE',  ( 11.10659709048593100, 22.25511726084735600, -12.91684109584435800 ) ) ;
#2342 = CARTESIAN_POINT ( 'NONE',  ( 11.10943110640976200, 22.25748056970301300, -12.91658213367107100 ) ) ;
#2343 = EDGE_CURVE ( 'NONE', #167985, #168001, #561892, .T. ) ;
#2344 = CARTESIAN_POINT ( 'NONE',  ( 11.12482218930338000, 22.26992005590446800, -12.91521750215923700 ) ) ;
#2345 = EDGE_CURVE ( 'NONE', #189974, #189664, #561907, .T. ) ;
#2346 = CARTESIAN_POINT ( 'NONE',  ( 11.14408062518773000, 22.28148062707206000, -12.91393880935519100 ) ) ;
#2347 = EDGE_CURVE ( 'NONE', #194267, #194280, #561921, .T. ) ;
#2348 = CARTESIAN_POINT ( 'NONE',  ( 11.16891653481010700, 22.29354409760461700, -12.91259146273451800 ) ) ;
#2349 = CARTESIAN_POINT ( 'NONE',  ( 11.03453164556960600, 22.06714842449681400, -12.80878868495247500 ) ) ;
#2350 = EDGE_CURVE ( 'NONE', #166069, #165827, #561942, .T. ) ;
#2351 = CARTESIAN_POINT ( 'NONE',  ( 11.03490933998202900, 22.08112591908425100, -12.80739848219817600 ) ) ;
#2352 = EDGE_CURVE ( 'NONE', #167447, #167458, #561914, .T. ) ;
#2353 = CARTESIAN_POINT ( 'NONE',  ( 11.03566859346270400, 22.09364500848082700, -12.80613666771627000 ) ) ;
#2354 = EDGE_CURVE ( 'NONE', #167968, #168001, #561975, .T. ) ;
#2355 = CARTESIAN_POINT ( 'NONE',  ( 11.03737981243004600, 22.11023740635044300, -12.80445054817206500 ) ) ;
#2356 = FACE_OUTER_BOUND ( 'NONE', #391217, .T. ) ;
#2357 = CARTESIAN_POINT ( 'NONE',  ( 11.03804560853555300, 22.11540382987892200, -12.80392290801164800 ) ) ;
#2358 = EDGE_CURVE ( 'NONE', #167883, #167831, #561960, .T. ) ;
#2360 = CARTESIAN_POINT ( 'NONE',  ( 11.03918738736840100, 22.12260704610019600, -12.80318449362614300 ) ) ;
#2359 = PRESENTATION_STYLE_ASSIGNMENT (( #883303 ) ) ;
#2361 = EDGE_CURVE ( 'NONE', #165935, #165856, #561985, .T. ) ;
#2362 = CARTESIAN_POINT ( 'NONE',  ( 11.03959182775844800, 22.12491704813944400, -12.80294719434770700 ) ) ;
#2363 = SURFACE_STYLE_FILL_AREA ( #883294 ) ;
#2364 = EDGE_CURVE ( 'NONE', #191042, #191023, #562001, .T. ) ;
#2365 = CARTESIAN_POINT ( 'NONE',  ( 11.04044840343006900, 22.12935493392472700, -12.80249048904022400 ) ) ;
#2366 = COLOUR_RGB ( '',0.7529411764705882200, 0.7529411764705882200, 0.7529411764705882200 ) ;
#2367 = CARTESIAN_POINT ( 'NONE',  ( 11.04071109264707000, 22.13067213632808400, -12.80235480852536300 ) ) ;
#2368 = EDGE_CURVE ( 'NONE', #167872, #167895, #562009, .T. ) ;
#2369 = CARTESIAN_POINT ( 'NONE',  ( 11.04669995177430600, 22.15629978066919000, -12.79970803773292200 ) ) ;
#2370 = EDGE_CURVE ( 'NONE', #191660, #191516, #879500, .T. ) ;
#2371 = CARTESIAN_POINT ( 'NONE',  ( 11.05505696207824300, 22.17688198580617600, -12.79753797318789300 ) ) ;
#2372 = EDGE_CURVE ( 'NONE', #190841, #190828, #562028, .T. ) ;
#2373 = CARTESIAN_POINT ( 'NONE',  ( 11.07215179191648400, 22.20447629731913600, -12.79458994832140900 ) ) ;
#2374 = CARTESIAN_POINT ( 'NONE',  ( 11.07872490617515200, 22.21321983806971200, -12.79364854174601400 ) ) ;
#2375 = EDGE_CURVE ( 'NONE', #166668, #166681, #562053, .T. ) ;
#2376 = CARTESIAN_POINT ( 'NONE',  ( 11.08989683403203800, 22.22565361824085500, -12.79230138762697100 ) ) ;
#2377 = EDGE_CURVE ( 'NONE', #190925, #190876, #562046, .T. ) ;
#2378 = CARTESIAN_POINT ( 'NONE',  ( 11.09383951939581300, 22.22968462288110900, -12.79186315890180800 ) ) ;
#2379 = EDGE_CURVE ( 'NONE', #163175, #163104, #562060, .T. ) ;
#2380 = CARTESIAN_POINT ( 'NONE',  ( 11.10008161155869500, 22.23556078351042200, -12.79122240165674800 ) ) ;
#2381 = CARTESIAN_POINT ( 'NONE',  ( 11.10221698629919400, 22.23749111264772100, -12.79101158000878200 ) ) ;
#2382 = EDGE_CURVE ( 'NONE', #166494, #166373, #562039, .T. ) ;
#2383 = CARTESIAN_POINT ( 'NONE',  ( 11.10659709048593100, 22.24129499469844300, -12.79059552107845300 ) ) ;
#2384 = EDGE_CURVE ( 'NONE', #190995, #190943, #562069, .T. ) ;
#2385 = CARTESIAN_POINT ( 'NONE',  ( 11.10943110640976200, 22.24364142277656600, -12.79033840863497500 ) ) ;
#2386 = EDGE_CURVE ( 'NONE', #190451, #190405, #562089, .T. ) ;
#2387 = CARTESIAN_POINT ( 'NONE',  ( 11.12482218930338000, 22.25599205550514600, -12.78898352449108700 ) ) ;
#2388 = CARTESIAN_POINT ( 'NONE',  ( 11.14408062518936400, 22.26747005116519100, -12.78771396520697200 ) ) ;
#2389 = EDGE_CURVE ( 'NONE', #189453, #189509, #562117, .T. ) ;
#2390 = CARTESIAN_POINT ( 'NONE',  ( 11.16891653481010800, 22.27944735405029800, -12.78637624249082400 ) ) ;
#2391 = COLOUR_RGB ( '',0.0000000000000000000, 0.0000000000000000000, 0.0000000000000000000 ) ;
#2392 = EDGE_CURVE ( 'NONE', #189509, #189334, #562107, .T. ) ;
#2393 = CARTESIAN_POINT ( 'NONE',  ( -8.166572992339485600, 5.587999999999999200, 65.01269076516358300 ) ) ;
#2394 = EDGE_CURVE ( 'NONE', #165758, #165814, #562146, .T. ) ;
#2395 = CARTESIAN_POINT ( 'NONE',  ( 11.16891653481010700, 22.29354409760461700, -12.91259146273451800 ) ) ;
#2396 = EDGE_CURVE ( 'NONE', #165814, #165703, #562165, .T. ) ;
#2397 = PRESENTATION_STYLE_ASSIGNMENT (( #883355 ) ) ;
#2398 = CARTESIAN_POINT ( 'NONE',  ( 11.59617010277482600, 22.34333146024521000, -12.90695976727214500 ) ) ;
#2399 = EDGE_CURVE ( 'NONE', #163104, #163035, #562184, .T. ) ;
#2401 = CARTESIAN_POINT ( 'NONE',  ( 11.18740011560458400, 22.30096725117272500, -12.91176103849526900 ) ) ;
#2400 = FACE_OUTER_BOUND ( 'NONE', #357459, .T. ) ;
#2402 = EDGE_CURVE ( 'NONE', #189220, #189509, #562202, .T. ) ;
#2403 = CARTESIAN_POINT ( 'NONE',  ( 11.19894881564015100, 22.30524220690970000, -12.91128105999004700 ) ) ;
#2404 = SURFACE_STYLE_FILL_AREA ( #883289 ) ;
#2405 = CARTESIAN_POINT ( 'NONE',  ( 11.20254127281197600, 22.30652359983767500, -12.91113701645960700 ) ) ;
#2406 = EDGE_CURVE ( 'NONE', #165856, #165517, #562125, .T. ) ;
#2407 = CONICAL_SURFACE ( 'NONE', #849370, 1.130299999999999000, 0.5235987755982931500 ) ;
#2408 = CARTESIAN_POINT ( 'NONE',  ( 11.20921196814222400, 22.30879922206126100, -12.91088101543561000 ) ) ;
#2409 = EDGE_CURVE ( 'NONE', #190072, #189818, #562232, .T. ) ;
#2410 = CARTESIAN_POINT ( 'NONE',  ( 11.21157920126903700, 22.30957906182666400, -12.91079321280507300 ) ) ;
#2411 = EDGE_CURVE ( 'NONE', #191398, #191568, #562216, .T. ) ;
#2412 = CARTESIAN_POINT ( 'NONE',  ( 11.22217560231906400, 22.31277419738267300, -12.91043322292300900 ) ) ;
#2413 = CARTESIAN_POINT ( 'NONE',  ( 11.22969940417601400, 22.31480424523961400, -12.91020411203158400 ) ) ;
#2414 = EDGE_CURVE ( 'NONE', #166302, #166102, #562257, .T. ) ;
#2415 = CARTESIAN_POINT ( 'NONE',  ( 11.24167440869683600, 22.31769927057676700, -12.90987692437155600 ) ) ;
#2416 = EDGE_CURVE ( 'NONE', #191421, #191343, #562239, .T. ) ;
#2417 = CARTESIAN_POINT ( 'NONE',  ( 11.24578096049300900, 22.31863927126428100, -12.90977060810509500 ) ) ;
#2418 = EDGE_CURVE ( 'NONE', #190320, #190269, #562282, .T. ) ;
#2419 = CARTESIAN_POINT ( 'NONE',  ( 11.25422383133049400, 22.32046925980665700, -12.90956349208977700 ) ) ;
#2420 = CARTESIAN_POINT ( 'NONE',  ( 11.25952863163405800, 22.32154744838214100, -12.90944136319110000 ) ) ;
#2421 = EDGE_CURVE ( 'NONE', #163150, #163125, #562291, .T. ) ;
#2422 = CARTESIAN_POINT ( 'NONE',  ( 11.27694223864213200, 22.32493135833942700, -12.90905785816401700 ) ) ;
#2423 = EDGE_CURVE ( 'NONE', #168150, #168025, #562265, .T. ) ;
#2424 = CARTESIAN_POINT ( 'NONE',  ( 11.29204933701145200, 22.32738107540103900, -12.90877960249215000 ) ) ;
#2425 = EDGE_CURVE ( 'NONE', #167912, #167798, #562304, .T. ) ;
#2426 = CARTESIAN_POINT ( 'NONE',  ( 11.31647430370971800, 22.33066958901561700, -12.90840552327146200 ) ) ;
#2428 = CARTESIAN_POINT ( 'NONE',  ( 11.32491001246652300, 22.33170141644215400, -12.90828804652435500 ) ) ;
#2427 = FACE_OUTER_BOUND ( 'NONE', #391240, .T. ) ;
#2429 = EDGE_CURVE ( 'NONE', #166469, #166399, #562322, .T. ) ;
#2430 = CARTESIAN_POINT ( 'NONE',  ( 11.33800465538780200, 22.33315264766548200, -12.90812270662199200 ) ) ;
#2431 = PRESENTATION_STYLE_ASSIGNMENT (( #883413 ) ) ;
#2432 = EDGE_CURVE ( 'NONE', #191384, #191311, #562336, .T. ) ;
#2433 = CARTESIAN_POINT ( 'NONE',  ( 11.34244304965924000, 22.33362030641320900, -12.90806940579167500 ) ) ;
#2434 = SURFACE_STYLE_FILL_AREA ( #883403 ) ;
#2435 = EDGE_CURVE ( 'NONE', #191174, #191355, #562359, .T. ) ;
#2436 = CARTESIAN_POINT ( 'NONE',  ( 11.34921091101291400, 22.33429766769755500, -12.90799217899983200 ) ) ;
#2437 = COLOUR_RGB ( '',0.7529411764705882200, 0.7529411764705882200, 0.7529411764705882200 ) ;
#2438 = CARTESIAN_POINT ( 'NONE',  ( 11.35148524312189400, 22.33451943365234300, -12.90796689080737300 ) ) ;
#2439 = EDGE_CURVE ( 'NONE', #166059, #166018, #562366, .T. ) ;
#2440 = CARTESIAN_POINT ( 'NONE',  ( 11.35607066398868900, 22.33495492338519700, -12.90791722347398000 ) ) ;
#2441 = EDGE_CURVE ( 'NONE', #166140, #166469, #562372, .T. ) ;
#2442 = CARTESIAN_POINT ( 'NONE',  ( 11.35905212861416500, 22.33522899558244700, -12.90788595941448600 ) ) ;
#2443 = EDGE_CURVE ( 'NONE', #168163, #168171, #562379, .T. ) ;
#2444 = CARTESIAN_POINT ( 'NONE',  ( 11.41380213869532600, 22.34015768815333300, -12.90732366387414100 ) ) ;
#2445 = CARTESIAN_POINT ( 'NONE',  ( 11.47948291879544800, 22.34285248259236300, -12.90701463406495200 ) ) ;
#2446 = EDGE_CURVE ( 'NONE', #168057, #168171, #562342, .T. ) ;
#2447 = CARTESIAN_POINT ( 'NONE',  ( 11.55775356012656600, 22.34346306009005500, -12.90694469253666000 ) ) ;
#2448 = EDGE_CURVE ( 'NONE', #166430, #166140, #562394, .T. ) ;
#2449 = CARTESIAN_POINT ( 'NONE',  ( 11.16891653481010800, 22.27944735405029800, -12.78637624249082400 ) ) ;
#2450 = EDGE_CURVE ( 'NONE', #191997, #192012, #877160, .T. ) ;
#2451 = CARTESIAN_POINT ( 'NONE',  ( 11.17867254423253500, 22.28341760716343200, -12.78593281229378700 ) ) ;
#2452 = CARTESIAN_POINT ( 'NONE',  ( 11.18740011560458600, 22.28681748509292500, -12.78555174985328700 ) ) ;
#2453 = EDGE_CURVE ( 'NONE', #166153, #166430, #562410, .T. ) ;
#2454 = CARTESIAN_POINT ( 'NONE',  ( 11.19894881564015200, 22.29106190543177100, -12.78507519976595800 ) ) ;
#2455 = EDGE_CURVE ( 'NONE', #168025, #168057, #562449, .T. ) ;
#2456 = CARTESIAN_POINT ( 'NONE',  ( 11.20254127281197600, 22.29233414555312000, -12.78493218511788100 ) ) ;
#2457 = EDGE_CURVE ( 'NONE', #166362, #166153, #562463, .T. ) ;
#2458 = CARTESIAN_POINT ( 'NONE',  ( 11.20921196814222400, 22.29459351333224900, -12.78467801267262300 ) ) ;
#2459 = CARTESIAN_POINT ( 'NONE',  ( 11.21157920126903700, 22.29536778281361700, -12.78459083720373500 ) ) ;
#2460 = EDGE_CURVE ( 'NONE', #191986, #191997, #874852, .T. ) ;
#2461 = CARTESIAN_POINT ( 'NONE',  ( 11.22217560231906400, 22.29854009597279700, -12.78423341867796900 ) ) ;
#2463 = EDGE_CURVE ( 'NONE', #163035, #163062, #562478, .T. ) ;
#2462 = COLOUR_RGB ( '',1.000000000000000000, 0.9490196078431372100, 0.9098039215686274400 ) ;
#2464 = CARTESIAN_POINT ( 'NONE',  ( 11.22969940417601400, 22.30055564348790000, -12.78400594429291300 ) ) ;
#2465 = EDGE_CURVE ( 'NONE', #163125, #163073, #562457, .T. ) ;
#2466 = CARTESIAN_POINT ( 'NONE',  ( 11.24167440869683600, 22.30342999007264400, -12.78368109368760100 ) ) ;
#2467 = FACE_OUTER_BOUND ( 'NONE', #440865, .T. ) ;
#2468 = CARTESIAN_POINT ( 'NONE',  ( 11.24578096049300900, 22.30436327646953400, -12.78357553682304200 ) ) ;
#2469 = EDGE_CURVE ( 'NONE', #168047, #168034, #562503, .T. ) ;
#2470 = CARTESIAN_POINT ( 'NONE',  ( 11.25422383133049400, 22.30618019366518500, -12.78336990020783400 ) ) ;
#2471 = EDGE_CURVE ( 'NONE', #191973, #191986, #873342, .T. ) ;
#2472 = CARTESIAN_POINT ( 'NONE',  ( 11.25952863163405800, 22.30725068089369900, -12.78324864365843200 ) ) ;
#2473 = PRESENTATION_STYLE_ASSIGNMENT (( #883462 ) ) ;
#2474 = EDGE_CURVE ( 'NONE', #163125, #163062, #562510, .T. ) ;
#2475 = CARTESIAN_POINT ( 'NONE',  ( 11.27694223864213200, 22.31061042006557600, -12.78286787795297000 ) ) ;
#2476 = SURFACE_STYLE_FILL_AREA ( #883398 ) ;
#2477 = CARTESIAN_POINT ( 'NONE',  ( 11.29204933701145200, 22.31304263914817600, -12.78259160982161500 ) ) ;
#2478 = EDGE_CURVE ( 'NONE', #166953, #167004, #562526, .T. ) ;
#2479 = CONICAL_SURFACE ( 'NONE', #849406, 1.422400000000051200, 0.7853981633974503900 ) ;
#2480 = CARTESIAN_POINT ( 'NONE',  ( 11.31647430370971800, 22.31630766337979200, -12.78222020259536200 ) ) ;
#2481 = EDGE_CURVE ( 'NONE', #167645, #167968, #562556, .T. ) ;
#2482 = CARTESIAN_POINT ( 'NONE',  ( 11.32491001246652300, 22.31733212061042700, -12.78210356496787800 ) ) ;
#2483 = EDGE_CURVE ( 'NONE', #167577, #167207, #562547, .T. ) ;
#2484 = CARTESIAN_POINT ( 'NONE',  ( 11.33800465538780200, 22.31877298589644100, -12.78193940606481700 ) ) ;
#2485 = CARTESIAN_POINT ( 'NONE',  ( 11.34244304965924000, 22.31923730422454400, -12.78188648595471700 ) ) ;
#2486 = EDGE_CURVE ( 'NONE', #189818, #189974, #562583, .T. ) ;
#2487 = CARTESIAN_POINT ( 'NONE',  ( 11.34921091101291400, 22.31990982721400100, -12.78180981078281800 ) ) ;
#2488 = EDGE_CURVE ( 'NONE', #191958, #191973, #873688, .T. ) ;
#2489 = CARTESIAN_POINT ( 'NONE',  ( 11.35148524312189400, 22.32013000912625600, -12.78178470322030200 ) ) ;
#2490 = EDGE_CURVE ( 'NONE', #166153, #165990, #562602, .T. ) ;
#2491 = CARTESIAN_POINT ( 'NONE',  ( 11.35607066398868900, 22.32056238821816100, -12.78173539065357800 ) ) ;
#2492 = CARTESIAN_POINT ( 'NONE',  ( 11.35905212861416500, 22.32083450275686000, -12.78170434990879100 ) ) ;
#2493 = EDGE_CURVE ( 'NONE', #191278, #191194, #562573, .T. ) ;
#2494 = CARTESIAN_POINT ( 'NONE',  ( 11.41380213869532600, 22.32572799038080500, -12.78114607076516400 ) ) ;
#2495 = EDGE_CURVE ( 'NONE', #191075, #191243, #562623, .T. ) ;
#2496 = CARTESIAN_POINT ( 'NONE',  ( 11.47948291879543000, 22.32840353628813200, -12.78083924831175500 ) ) ;
#2497 = EDGE_CURVE ( 'NONE', #166140, #166153, #562616, .T. ) ;
#2498 = CARTESIAN_POINT ( 'NONE',  ( 11.55775356012656600, 22.32900975251798300, -12.78076980636580900 ) ) ;
#2499 = CARTESIAN_POINT ( 'NONE',  ( -0.5112875591349199700, 5.714999999999999900, 66.97645708471129900 ) ) ;
#2501 = EDGE_CURVE ( 'NONE', #167883, #167923, #562639, .T. ) ;
#2500 = FACE_OUTER_BOUND ( 'NONE', #391205, .T. ) ;
#2502 = PRESENTATION_STYLE_ASSIGNMENT (( #883521 ) ) ;
#2503 = EDGE_CURVE ( 'NONE', #163073, #145305, #562649, .T. ) ;
#2504 = CARTESIAN_POINT ( 'NONE',  ( 11.55775356012656400, 22.34346306009005500, -12.90694469253666000 ) ) ;
#2505 = SURFACE_STYLE_FILL_AREA ( #883512 ) ;
#2506 = EDGE_CURVE ( 'NONE', #167798, #167883, #562657, .T. ) ;
#2507 = CARTESIAN_POINT ( 'NONE',  ( 11.95525897234443100, 22.28856463273187700, -12.91314792338577400 ) ) ;
#2508 = COLOUR_RGB ( '',0.7529411764705882200, 0.7529411764705882200, 0.7529411764705882200 ) ;
#2509 = CARTESIAN_POINT ( 'NONE',  ( 11.63163007155757000, 22.34271318299947900, -12.90703060969199200 ) ) ;
#2510 = EDGE_CURVE ( 'NONE', #163088, #145343, #562673, .T. ) ;
#2511 = CARTESIAN_POINT ( 'NONE',  ( 11.68038516393339200, 22.34105572470434000, -12.90722029488190100 ) ) ;
#2512 = EDGE_CURVE ( 'NONE', #167847, #167857, #562631, .T. ) ;
#2513 = CARTESIAN_POINT ( 'NONE',  ( 11.69589771792561800, 22.34038156443648400, -12.90729742310067800 ) ) ;
#2514 = EDGE_CURVE ( 'NONE', #163045, #143268, #562682, .T. ) ;
#2515 = CARTESIAN_POINT ( 'NONE',  ( 11.71805783371438600, 22.33918780561660400, -12.90743390247392800 ) ) ;
#2516 = CARTESIAN_POINT ( 'NONE',  ( 11.72525975311071300, 22.33875946624680600, -12.90748285987013800 ) ) ;
#2517 = EDGE_CURVE ( 'NONE', #167857, #167872, #562703, .T. ) ;
#2518 = CARTESIAN_POINT ( 'NONE',  ( 11.73578545340531000, 22.33807132641099400, -12.90756148241459300 ) ) ;
#2519 = EDGE_CURVE ( 'NONE', #143268, #145343, #562729, .T. ) ;
#2520 = CARTESIAN_POINT ( 'NONE',  ( 11.73924782370352900, 22.33783434133385600, -12.90758855432303600 ) ) ;
#2521 = EDGE_CURVE ( 'NONE', #191137, #190281, #562736, .T. ) ;
#2522 = CARTESIAN_POINT ( 'NONE',  ( 11.74437208445088200, 22.33746745586335100, -12.90763045739883800 ) ) ;
#2523 = CARTESIAN_POINT ( 'NONE',  ( 11.74606862225000200, 22.33734325939727600, -12.90764464095870200 ) ) ;
#2524 = EDGE_CURVE ( 'NONE', #167819, #167847, #562712, .T. ) ;
#2525 = CARTESIAN_POINT ( 'NONE',  ( 11.74943859961492300, 22.33709106381922300, -12.90767343957371500 ) ) ;
#2526 = EDGE_CURVE ( 'NONE', #166565, #166581, #562754, .T. ) ;
#2527 = CARTESIAN_POINT ( 'NONE',  ( 11.75053265321383700, 22.33700835198674600, -12.90768288419949900 ) ) ;
#2528 = EDGE_CURVE ( 'NONE', #167819, #167872, #562767, .T. ) ;
#2529 = CARTESIAN_POINT ( 'NONE',  ( 11.77070414095800500, 22.33543166242970600, -12.90786289417287800 ) ) ;
#2530 = CARTESIAN_POINT ( 'NONE',  ( 11.78772011138329000, 22.33362926743760500, -12.90806851770302400 ) ) ;
#2531 = EDGE_CURVE ( 'NONE', #163010, #729957, #562761, .T. ) ;
#2532 = CARTESIAN_POINT ( 'NONE',  ( 11.81187270566692300, 22.33032427237463900, -12.90844482280561000 ) ) ;
#2533 = EDGE_CURVE ( 'NONE', #162995, #162983, #562774, .T. ) ;
#2534 = COLOUR_RGB ( '',0.0000000000000000000, 0.0000000000000000000, 0.0000000000000000000 ) ;
#2535 = CARTESIAN_POINT ( 'NONE',  ( 11.81969501020241800, 22.32912237330244000, -12.90858156691544100 ) ) ;
#2536 = EDGE_CURVE ( 'NONE', #162995, #729963, #562781, .T. ) ;
#2537 = CARTESIAN_POINT ( 'NONE',  ( 11.83108562666709000, 22.32716916318347300, -12.90880355463747100 ) ) ;
#2539 = CARTESIAN_POINT ( 'NONE',  ( 11.83482535876555300, 22.32649303287424300, -12.90888036231106800 ) ) ;
#2538 = FACE_OUTER_BOUND ( 'NONE', #369941, .T. ) ;
#2540 = EDGE_CURVE ( 'NONE', #167758, #167805, #562798, .T. ) ;
#2541 = CARTESIAN_POINT ( 'NONE',  ( 11.84219054284961500, 22.32509064976465800, -12.90903958392847900 ) ) ;
#2542 = EDGE_CURVE ( 'NONE', #162983, #162964, #562830, .T. ) ;
#2543 = CARTESIAN_POINT ( 'NONE',  ( 11.84510036734101000, 22.32451507374021200, -12.90910490938585300 ) ) ;
#2544 = PRESENTATION_STYLE_ASSIGNMENT (( #883577 ) ) ;
#2545 = EDGE_CURVE ( 'NONE', #162983, #729969, #562812, .T. ) ;
#2546 = CARTESIAN_POINT ( 'NONE',  ( 11.85795218561115900, 22.32180909813544600, -12.90941179826872100 ) ) ;
#2547 = SURFACE_STYLE_FILL_AREA ( #883508 ) ;
#2548 = CARTESIAN_POINT ( 'NONE',  ( 11.86617146678075200, 22.31989532084022800, -12.90962856388476800 ) ) ;
#2549 = EDGE_CURVE ( 'NONE', #194081, #194267, #562857, .T. ) ;
#2550 = CONICAL_SURFACE ( 'NONE', #849453, 1.168400000000041600, 0.7853981633974449500 ) ;
#2551 = CARTESIAN_POINT ( 'NONE',  ( 11.87797749201938300, 22.31685994653276900, -12.90997181131522200 ) ) ;
#2552 = EDGE_CURVE ( 'NONE', #193965, #194255, #562837, .T. ) ;
#2553 = CARTESIAN_POINT ( 'NONE',  ( 11.88182568434630000, 22.31582070368218500, -12.91008924343451400 ) ) ;
#2554 = EDGE_CURVE ( 'NONE', #162964, #729975, #562870, .T. ) ;
#2555 = CARTESIAN_POINT ( 'NONE',  ( 11.88934777016154800, 22.31368731190077900, -12.91033011123235500 ) ) ;
#2556 = CARTESIAN_POINT ( 'NONE',  ( 11.89391207768388300, 22.31231472335004900, -12.91048493138218200 ) ) ;
#2557 = EDGE_CURVE ( 'NONE', #191473, #191294, #562905, .T. ) ;
#2558 = CARTESIAN_POINT ( 'NONE',  ( 11.90739372785903400, 22.30809890306137400, -12.91096011982992700 ) ) ;
#2559 = EDGE_CURVE ( 'NONE', #191224, #191369, #873793, .T. ) ;
#2560 = CARTESIAN_POINT ( 'NONE',  ( 11.92263106230609400, 22.30245617078040600, -12.91159560849167100 ) ) ;
#2561 = EDGE_CURVE ( 'NONE', #162950, #162939, #562930, .T. ) ;
#2562 = CARTESIAN_POINT ( 'NONE',  ( 11.94232041139238900, 22.29454263258779900, -12.91247990965101900 ) ) ;
#2563 = CARTESIAN_POINT ( 'NONE',  ( 11.55775356012656400, 22.32900975251798300, -12.78076980636580900 ) ) ;
#2564 = EDGE_CURVE ( 'NONE', #194220, #192274, #562886, .T. ) ;
#2565 = CARTESIAN_POINT ( 'NONE',  ( 11.59617010277482600, 22.32887909267203200, -12.78078477342461200 ) ) ;
#2566 = EDGE_CURVE ( 'NONE', #162950, #729982, #562922, .T. ) ;
#2567 = CARTESIAN_POINT ( 'NONE',  ( 11.63163007155757000, 22.32826523169233500, -12.78085510982717200 ) ) ;
#2568 = EDGE_CURVE ( 'NONE', #162939, #729989, #562948, .T. ) ;
#2569 = CARTESIAN_POINT ( 'NONE',  ( 11.68038516393339200, 22.32661961238502400, -12.78104344012286800 ) ) ;
#2570 = CARTESIAN_POINT ( 'NONE',  ( 11.69589771792561800, 22.32595026754765000, -12.78112001742580100 ) ) ;
#2571 = EDGE_CURVE ( 'NONE', #162924, #162915, #562984, .T. ) ;
#2572 = FACE_OUTER_BOUND ( 'NONE', #391249, .T. ) ;
#2573 = CARTESIAN_POINT ( 'NONE',  ( 11.71805783371438600, 22.32476503557648700, -12.78125552194638500 ) ) ;
#2575 = EDGE_CURVE ( 'NONE', #162924, #729995, #562965, .T. ) ;
#2574 = PRESENTATION_STYLE_ASSIGNMENT (( #883631 ) ) ;
#2576 = CARTESIAN_POINT ( 'NONE',  ( 11.72525975311071300, 22.32433975577361100, -12.78130412964690500 ) ) ;
#2577 = SURFACE_STYLE_FILL_AREA ( #883620 ) ;
#2578 = EDGE_CURVE ( 'NONE', #162915, #162897, #563002, .T. ) ;
#2579 = CARTESIAN_POINT ( 'NONE',  ( 11.73578545340531000, 22.32365653122234100, -12.78138219060175700 ) ) ;
#2580 = COLOUR_RGB ( '',0.7529411764705882200, 0.7529411764705882200, 0.7529411764705882200 ) ;
#2581 = CARTESIAN_POINT ( 'NONE',  ( 11.73924782370352900, 22.32342123889576200, -12.78140906913942300 ) ) ;
#2582 = EDGE_CURVE ( 'NONE', #162915, #730001, #563016, .T. ) ;
#2583 = CARTESIAN_POINT ( 'NONE',  ( 11.74437208445088200, 22.32305697403575500, -12.78145067290754300 ) ) ;
#2584 = EDGE_CURVE ( 'NONE', #166087, #166130, #563051, .T. ) ;
#2585 = CARTESIAN_POINT ( 'NONE',  ( 11.74606862225000200, 22.32293366468729800, -12.78146475515626600 ) ) ;
#2586 = EDGE_CURVE ( 'NONE', #194093, #194179, #563068, .T. ) ;
#2587 = CARTESIAN_POINT ( 'NONE',  ( 11.74943859961492300, 22.32268327050622900, -12.78149334806688300 ) ) ;
#2588 = CARTESIAN_POINT ( 'NONE',  ( 11.75053265321383700, 22.32260114947255800, -12.78150272523105500 ) ) ;
#2589 = EDGE_CURVE ( 'NONE', #162897, #730005, #563032, .T. ) ;
#2590 = CARTESIAN_POINT ( 'NONE',  ( 11.77070414095800500, 22.32103572198377600, -12.78168144941891200 ) ) ;
#2591 = EDGE_CURVE ( 'NONE', #190925, #190957, #563104, .T. ) ;
#2592 = CARTESIAN_POINT ( 'NONE',  ( 11.78772011138329000, 22.31924620124162200, -12.78188560420955800 ) ) ;
#2593 = EDGE_CURVE ( 'NONE', #190943, #190995, #563084, .T. ) ;
#2594 = CARTESIAN_POINT ( 'NONE',  ( 11.81187270566692300, 22.31596481328624600, -12.78225922141855100 ) ) ;
#2595 = CARTESIAN_POINT ( 'NONE',  ( 11.81969501020241800, 22.31477149920742400, -12.78239498878474500 ) ) ;
#2596 = EDGE_CURVE ( 'NONE', #194204, #193977, #563138, .T. ) ;
#2597 = CARTESIAN_POINT ( 'NONE',  ( 11.83108562666709000, 22.31283224058930500, -12.78261539088019000 ) ) ;
#2598 = EDGE_CURVE ( 'NONE', #162885, #162870, #563121, .T. ) ;
#2599 = CARTESIAN_POINT ( 'NONE',  ( 11.83482535876555300, 22.31216093978228400, -12.78269164992754400 ) ) ;
#2600 = EDGE_CURVE ( 'NONE', #192882, #192897, #877463, .T. ) ;
#2601 = CARTESIAN_POINT ( 'NONE',  ( 11.84219054284961500, 22.31076857369491200, -12.78284973424768500 ) ) ;
#2602 = CARTESIAN_POINT ( 'NONE',  ( 11.84510036734101000, 22.31019710892778100, -12.78291459309464900 ) ) ;
#2603 = EDGE_CURVE ( 'NONE', #194045, #194154, #563181, .T. ) ;
#2604 = CARTESIAN_POINT ( 'NONE',  ( 11.85795218561115900, 22.30751046172019200, -12.78321928991406700 ) ) ;
#2605 = EDGE_CURVE ( 'NONE', #168119, #168139, #563164, .T. ) ;
#2606 = COLOUR_RGB ( '',1.000000000000000000, 0.9490196078431372100, 0.9098039215686274400 ) ;
#2607 = CARTESIAN_POINT ( 'NONE',  ( 11.86617146678075200, 22.30561035426280000, -12.78343450720428900 ) ) ;
#2608 = EDGE_CURVE ( 'NONE', #191023, #191042, #563146, .T. ) ;
#2610 = CARTESIAN_POINT ( 'NONE',  ( 11.87797749201938300, 22.30259666120039300, -12.78377530286738100 ) ) ;
#2609 = FACE_OUTER_BOUND ( 'NONE', #307166, .T. ) ;
#2611 = CARTESIAN_POINT ( 'NONE',  ( 11.88182568434630000, 22.30156484151302700, -12.78389189618582100 ) ) ;
#2613 = EDGE_CURVE ( 'NONE', #671645, #671652, #875949, .T. ) ;
#2612 = PRESENTATION_STYLE_ASSIGNMENT (( #883685 ) ) ;
#2614 = CARTESIAN_POINT ( 'NONE',  ( 11.88934777016154800, 22.29944668824434500, -12.78413104349939300 ) ) ;
#2615 = SURFACE_STYLE_FILL_AREA ( #883615 ) ;
#2616 = EDGE_CURVE ( 'NONE', #688459, #671652, #563214, .T. ) ;
#2617 = CARTESIAN_POINT ( 'NONE',  ( 11.89391207768388300, 22.29808390389754900, -12.78428475779100600 ) ) ;
#2618 = CYLINDRICAL_SURFACE ( 'NONE', #849512, 1.422400000000051200 ) ;
#2619 = EDGE_CURVE ( 'NONE', #671652, #671663, #875444, .T. ) ;
#2620 = CARTESIAN_POINT ( 'NONE',  ( 11.90739372785903400, 22.29389819661094000, -12.78475655203555500 ) ) ;
#2621 = CARTESIAN_POINT ( 'NONE',  ( 11.92263106230746100, 22.28829576955999800, -12.78538750149263100 ) ) ;
#2622 = EDGE_CURVE ( 'NONE', #688469, #671663, #563198, .T. ) ;
#2623 = CARTESIAN_POINT ( 'NONE',  ( 11.94232041139238900, 22.28043875664074100, -12.78626548621506700 ) ) ;
#2624 = EDGE_CURVE ( 'NONE', #671663, #671670, #875454, .T. ) ;
#2625 = CARTESIAN_POINT ( 'NONE',  ( 2.634499999999992500, -9.887000000000014700, 41.72353072666476200 ) ) ;
#2626 = EDGE_CURVE ( 'NONE', #688477, #671670, #563247, .T. ) ;
#2627 = CARTESIAN_POINT ( 'NONE',  ( 2.523080966495354600, -5.841999999999999600, 40.91353072666432000 ) ) ;
#2628 = EDGE_CURVE ( 'NONE', #671670, #671682, #878499, .T. ) ;
#2629 = CARTESIAN_POINT ( 'NONE',  ( 11.94232041139238900, 22.29454263258779900, -12.91247990965101900 ) ) ;
#2630 = EDGE_CURVE ( 'NONE', #688487, #671682, #563267, .T. ) ;
#2631 = DIRECTION ( 'NONE',  ( 1.000000000000000000, 0.0000000000000000000, -5.604046254362406200E-016 ) ) ;
#2632 = EDGE_CURVE ( 'NONE', #671682, #671696, #872815, .T. ) ;
#2633 = CARTESIAN_POINT ( 'NONE',  ( 11.96666665218623200, 22.28275185400315600, -12.91379440524693600 ) ) ;
#2634 = CARTESIAN_POINT ( 'NONE',  ( 11.98148185033531700, 22.27428060361571100, -12.91473256500680300 ) ) ;
#2635 = EDGE_CURVE ( 'NONE', #688495, #671696, #563282, .T. ) ;
#2636 = CARTESIAN_POINT ( 'NONE',  ( 11.98603752944653600, 22.27149817304164300, -12.91504002398674300 ) ) ;
#2637 = EDGE_CURVE ( 'NONE', #671696, #671700, #873054, .T. ) ;
#2638 = CARTESIAN_POINT ( 'NONE',  ( 11.99229696770564900, 22.26738651670188000, -12.91549340898158400 ) ) ;
#2639 = EDGE_CURVE ( 'NONE', #688504, #671700, #563300, .T. ) ;
#2640 = CARTESIAN_POINT ( 'NONE',  ( 11.99428776705739700, 22.26602629617161400, -12.91564323670685300 ) ) ;
#2641 = CARTESIAN_POINT ( 'NONE',  ( 11.99807800562499300, 22.26332651992894200, -12.91594030527439000 ) ) ;
#2642 = EDGE_CURVE ( 'NONE', #671700, #671425, #563321, .T. ) ;
#2643 = COLOUR_RGB ( '',0.7529411764705882200, 0.7529411764705882200, 0.7529411764705882200 ) ;
#2644 = CARTESIAN_POINT ( 'NONE',  ( 11.99922692692109500, 22.26249447905629700, -12.91603181876236100 ) ) ;
#2645 = EDGE_CURVE ( 'NONE', #671440, #688568, #563329, .T. ) ;
#2646 = FACE_OUTER_BOUND ( 'NONE', #391211, .T. ) ;
#2647 = CARTESIAN_POINT ( 'NONE',  ( 12.02041542052981300, 22.24596384306280700, -12.91784695506341100 ) ) ;
#2649 = EDGE_CURVE ( 'NONE', #671440, #671729, #563230, .T. ) ;
#2648 = PRESENTATION_STYLE_ASSIGNMENT (( #883738 ) ) ;
#2650 = CARTESIAN_POINT ( 'NONE',  ( 12.03590372837996200, 22.22894957802423500, -12.91969615709749200 ) ) ;
#2652 = CARTESIAN_POINT ( 'NONE',  ( 12.05328554564522700, 22.20126951926386000, -12.92265607722862300 ) ) ;
#2651 = SURFACE_STYLE_FILL_AREA ( #883676 ) ;
#2653 = EDGE_CURVE ( 'NONE', #688508, #671729, #563344, .T. ) ;
#2654 = CARTESIAN_POINT ( 'NONE',  ( 12.05828534162949100, 22.19140394516647100, -12.92370376496925900 ) ) ;
#2655 = CYLINDRICAL_SURFACE ( 'NONE', #849540, 1.499999999999999600 ) ;
#2656 = EDGE_CURVE ( 'NONE', #671729, #671562, #873799, .T. ) ;
#2657 = CARTESIAN_POINT ( 'NONE',  ( 12.06459382094964500, 22.17564676299958400, -12.92536205864770000 ) ) ;
#2658 = EDGE_CURVE ( 'NONE', #688545, #671562, #563376, .T. ) ;
#2659 = CARTESIAN_POINT ( 'NONE',  ( 12.06649811161365600, 22.17023456491494600, -12.92592927705646000 ) ) ;
#2660 = CARTESIAN_POINT ( 'NONE',  ( 12.06905674394561400, 22.16187649608700700, -12.92680112577902000 ) ) ;
#2661 = EDGE_CURVE ( 'NONE', #671562, #671734, #873923, .T. ) ;
#2662 = CARTESIAN_POINT ( 'NONE',  ( 12.06985998744558900, 22.15905051116417500, -12.92709524513188200 ) ) ;
#2663 = EDGE_CURVE ( 'NONE', #688529, #671734, #563394, .T. ) ;
#2664 = CARTESIAN_POINT ( 'NONE',  ( 12.07136720655752000, 22.15331860606542900, -12.92769037524184000 ) ) ;
#2665 = EDGE_CURVE ( 'NONE', #671734, #671745, #872646, .T. ) ;
#2666 = CARTESIAN_POINT ( 'NONE',  ( 12.07227520903323600, 22.14949414217782200, -12.92808629857250600 ) ) ;
#2667 = CARTESIAN_POINT ( 'NONE',  ( 12.07632804227092800, 22.13124799353171600, -12.92997166222351700 ) ) ;
#2668 = EDGE_CURVE ( 'NONE', #688554, #671745, #563420, .T. ) ;
#2669 = CARTESIAN_POINT ( 'NONE',  ( 12.07857565199946100, 22.10866743883551400, -12.93228581608621800 ) ) ;
#2670 = EDGE_CURVE ( 'NONE', #671745, #671751, #563439, .T. ) ;
#2671 = CARTESIAN_POINT ( 'NONE',  ( 12.07946835443036400, 22.07971783762268100, -12.93516514578942100 ) ) ;
#2672 = EDGE_CURVE ( 'NONE', #688578, #671751, #563449, .T. ) ;
#2673 = CARTESIAN_POINT ( 'NONE',  ( 11.94232041139238900, 22.28043875664074100, -12.78626548621506700 ) ) ;
#2674 = CARTESIAN_POINT ( 'NONE',  ( 11.95525897234429600, 22.27450345678385400, -12.78692872842313700 ) ) ;
#2675 = EDGE_CURVE ( 'NONE', #671751, #671765, #563402, .T. ) ;
#2676 = CARTESIAN_POINT ( 'NONE',  ( 11.96666665218623200, 22.26873219790313000, -12.78757059255672800 ) ) ;
#2677 = EDGE_CURVE ( 'NONE', #688587, #671765, #563483, .T. ) ;
#2678 = CARTESIAN_POINT ( 'NONE',  ( 11.98148185033531700, 22.26032145644702700, -12.78850205117545300 ) ) ;
#2679 = EDGE_CURVE ( 'NONE', #671765, #671780, #563468, .T. ) ;
#2680 = CARTESIAN_POINT ( 'NONE',  ( 11.98603752944653600, 22.25755890037706300, -12.78880731401982400 ) ) ;
#2681 = FACE_OUTER_BOUND ( 'NONE', #306408, .T. ) ;
#2682 = CARTESIAN_POINT ( 'NONE',  ( 11.99229696770564900, 22.25347661301115200, -12.78925746055041500 ) ) ;
#2683 = EDGE_CURVE ( 'NONE', #688517, #671780, #563515, .T. ) ;
#2684 = PRESENTATION_STYLE_ASSIGNMENT (( #883794 ) ) ;
#2685 = CARTESIAN_POINT ( 'NONE',  ( 11.99428776705739700, 22.25212610834181600, -12.78940621807764300 ) ) ;
#2687 = EDGE_CURVE ( 'NONE', #671780, #671786, #876297, .T. ) ;
#2686 = SURFACE_STYLE_FILL_AREA ( #883729 ) ;
#2688 = CARTESIAN_POINT ( 'NONE',  ( 11.99807800562499300, 22.24944561621516600, -12.78970116472684500 ) ) ;
#2689 = COLOUR_RGB ( '',1.000000000000000000, 0.9490196078431372100, 0.9098039215686274400 ) ;
#2690 = EDGE_CURVE ( 'NONE', #688536, #671786, #563530, .T. ) ;
#2691 = CARTESIAN_POINT ( 'NONE',  ( 11.99922692692109500, 22.24861951849160800, -12.78979202454704200 ) ) ;
#2692 = CARTESIAN_POINT ( 'NONE',  ( 12.02041542052981300, 22.23220695846950400, -12.79159419558879800 ) ) ;
#2693 = EDGE_CURVE ( 'NONE', #671786, #671800, #877285, .T. ) ;
#2694 = CARTESIAN_POINT ( 'NONE',  ( 12.03590372837996200, 22.21531422389549000, -12.79343018903692400 ) ) ;
#2695 = EDGE_CURVE ( 'NONE', #688558, #671800, #563547, .T. ) ;
#2696 = CARTESIAN_POINT ( 'NONE',  ( 12.05328554564522700, 22.18783187984054800, -12.79636896688140400 ) ) ;
#2697 = EDGE_CURVE ( 'NONE', #671800, #671440, #874113, .T. ) ;
#2698 = CARTESIAN_POINT ( 'NONE',  ( 12.05828534162949100, 22.17803677412956600, -12.79740917113817900 ) ) ;
#2699 = CARTESIAN_POINT ( 'NONE',  ( 12.06459382094964500, 22.16239214326387200, -12.79905561986177400 ) ) ;
#2700 = EDGE_CURVE ( 'NONE', #671711, #688630, #563556, .T. ) ;
#2701 = CARTESIAN_POINT ( 'NONE',  ( 12.06649811161365600, 22.15701860373697900, -12.79961878671047000 ) ) ;
#2702 = EDGE_CURVE ( 'NONE', #671711, #671826, #563595, .T. ) ;
#2703 = CARTESIAN_POINT ( 'NONE',  ( 12.06905674394561400, 22.14872023540067000, -12.80048440794215400 ) ) ;
#2704 = EDGE_CURVE ( 'NONE', #688596, #671826, #563578, .T. ) ;
#2705 = CARTESIAN_POINT ( 'NONE',  ( 12.06985998744558900, 22.14591443608443200, -12.80077642644249600 ) ) ;
#2706 = CARTESIAN_POINT ( 'NONE',  ( 12.07136720655752000, 22.14022347316495900, -12.80136730562309400 ) ) ;
#2707 = EDGE_CURVE ( 'NONE', #671826, #671550, #563603, .T. ) ;
#2708 = CARTESIAN_POINT ( 'NONE',  ( 12.07227520903323600, 22.13642632687655300, -12.80176040092997200 ) ) ;
#2709 = EDGE_CURVE ( 'NONE', #688607, #671550, #563633, .T. ) ;
#2710 = CARTESIAN_POINT ( 'NONE',  ( 12.07632804227092800, 22.11831050786363300, -12.80363229769776200 ) ) ;
#2711 = EDGE_CURVE ( 'NONE', #671550, #671839, #563620, .T. ) ;
#2712 = CARTESIAN_POINT ( 'NONE',  ( 12.07857565199946800, 22.09589124284362800, -12.80592992189003400 ) ) ;
#2713 = CARTESIAN_POINT ( 'NONE',  ( 12.07946835443036400, 22.06714842449680700, -12.80878868495247900 ) ) ;
#2714 = EDGE_CURVE ( 'NONE', #688639, #671839, #563663, .T. ) ;
#2715 = FACE_BOUND ( 'NONE', #391257, .T. ) ;
#2716 = CARTESIAN_POINT ( 'NONE',  ( -7.138732326825024000, 10.19516634322085700, -2.374899999999994900 ) ) ;
#2717 = EDGE_CURVE ( 'NONE', #671839, #671844, #563647, .T. ) ;
#2718 = PRESENTATION_STYLE_ASSIGNMENT (( #883850 ) ) ;
#2719 = EDGE_CURVE ( 'NONE', #688611, #671844, #563693, .T. ) ;
#2721 = DIRECTION ( 'NONE',  ( 6.210900310652328000E-016, 2.839157587606413500E-016, 1.000000000000000000 ) ) ;
#2720 = SURFACE_STYLE_FILL_AREA ( #883783 ) ;
#2722 = CARTESIAN_POINT ( 'NONE',  ( 12.07909441870983600, 22.06569202355428800, -12.93656015440324400 ) ) ;
#2724 = EDGE_CURVE ( 'NONE', #671844, #671856, #563677, .T. ) ;
#2723 = COLOUR_RGB ( '',0.7529411764705882200, 0.7529411764705882200, 0.7529411764705882200 ) ;
#2725 = FILL_AREA_STYLE_COLOUR ( '', #681398 ) ;
#2726 = FACE_OUTER_BOUND ( 'NONE', #391276, .T. ) ;
#2727 = EDGE_CURVE ( 'NONE', #688619, #671856, #563731, .T. ) ;
#2728 = CARTESIAN_POINT ( 'NONE',  ( -0.5112875591349199700, 5.587999999999999200, 66.97645708471129900 ) ) ;
#2729 = EDGE_CURVE ( 'NONE', #671856, #671869, #563714, .T. ) ;
#2730 = B_SPLINE_CURVE_WITH_KNOTS ( 'NONE', 3,
 ( #128053, #128042, #128064, #128069 ),
 .UNSPECIFIED., .F., .F.,
 ( 4, 4 ),
 ( 0.0000000000000000000, 1.000000000000000000 ),
 .UNSPECIFIED. ) ;
#2731 = CARTESIAN_POINT ( 'NONE',  ( 12.07946835443036300, 22.07971783762269900, -12.93516514578941700 ) ) ;
#2732 = EDGE_CURVE ( 'NONE', #688648, #671869, #563762, .T. ) ;
#2733 = CARTESIAN_POINT ( 'NONE',  ( 11.91283374774556400, 21.85436695423151900, -12.95613166869536000 ) ) ;
#2734 = EDGE_CURVE ( 'NONE', #671869, #671878, #563745, .T. ) ;
#2735 = CARTESIAN_POINT ( 'NONE',  ( 12.07833751567406800, 22.05310963700259200, -12.93779493504784400 ) ) ;
#2736 = EDGE_CURVE ( 'NONE', #688658, #671878, #563794, .T. ) ;
#2737 = CARTESIAN_POINT ( 'NONE',  ( 12.07662771000722100, 22.03640260102216400, -12.93942063362280100 ) ) ;
#2738 = CARTESIAN_POINT ( 'NONE',  ( 12.07596203294053600, 22.03119467605036900, -12.93992475458618000 ) ) ;
#2739 = EDGE_CURVE ( 'NONE', #671878, #671890, #563778, .T. ) ;
#2740 = CARTESIAN_POINT ( 'NONE',  ( 12.07481990457390500, 22.02392456122101500, -12.94062570347746400 ) ) ;
#2741 = EDGE_CURVE ( 'NONE', #688663, #671890, #563831, .T. ) ;
#2742 = CARTESIAN_POINT ( 'NONE',  ( 12.07441525965726100, 22.02159148482107700, -12.94085014560971600 ) ) ;
#2743 = EDGE_CURVE ( 'NONE', #671890, #671897, #563813, .T. ) ;
#2744 = CARTESIAN_POINT ( 'NONE',  ( 12.07355809890177200, 22.01710594343188600, -12.94128082921741400 ) ) ;
#2745 = CARTESIAN_POINT ( 'NONE',  ( 12.07329557223617800, 22.01577577887439200, -12.94140841948784400 ) ) ;
#2746 = EDGE_CURVE ( 'NONE', #688672, #671897, #563870, .T. ) ;
#2747 = CARTESIAN_POINT ( 'NONE',  ( 12.06729760797740300, 21.98981572798572500, -12.94389144054195200 ) ) ;
#2748 = EDGE_CURVE ( 'NONE', #671897, #671909, #563849, .T. ) ;
#2749 = CARTESIAN_POINT ( 'NONE',  ( 12.05903063996054300, 21.96903456293247800, -12.94583402400102300 ) ) ;
#2750 = EDGE_CURVE ( 'NONE', #688683, #671909, #563901, .T. ) ;
#2751 = CARTESIAN_POINT ( 'NONE',  ( 12.04222706690126000, 21.94130815719440600, -12.94838748944426900 ) ) ;
#2752 = FACE_OUTER_BOUND ( 'NONE', #337708, .T. ) ;
#2753 = CARTESIAN_POINT ( 'NONE',  ( 12.03570677036769600, 21.93250942647349800, -12.94919052802938000 ) ) ;
#2754 = EDGE_CURVE ( 'NONE', #671909, #671916, #563886, .T. ) ;
#2755 = PRESENTATION_STYLE_ASSIGNMENT (( #883909 ) ) ;
#2756 = CARTESIAN_POINT ( 'NONE',  ( 12.02454766729664600, 21.91997672397795700, -12.95032588894826400 ) ) ;
#2757 = EDGE_CURVE ( 'NONE', #688693, #671916, #563935, .T. ) ;
#2758 = SURFACE_STYLE_FILL_AREA ( #883841 ) ;
#2759 = CARTESIAN_POINT ( 'NONE',  ( 12.02059818989451400, 21.91591005502958800, -12.95069280663758000 ) ) ;
#2761 = EDGE_CURVE ( 'NONE', #671916, #671711, #563953, .T. ) ;
#2760 = COLOUR_RGB ( '',0.0000000000000000000, 0.0000000000000000000, 0.0000000000000000000 ) ;
#2762 = CARTESIAN_POINT ( 'NONE',  ( 12.01432930922363900, 21.90997643194598900, -12.95122622335789400 ) ) ;
#2763 = CARTESIAN_POINT ( 'NONE',  ( 12.01218223823873500, 21.90802628761860000, -12.95140120210037300 ) ) ;
#2764 = EDGE_CURVE ( 'NONE', #684302, #684379, #563971, .T. ) ;
#2765 = CARTESIAN_POINT ( 'NONE',  ( 12.00777320807970000, 21.90418146418186400, -12.95174556093078200 ) ) ;
#2766 = EDGE_CURVE ( 'NONE', #684330, #684306, #563919, .T. ) ;
#2767 = CARTESIAN_POINT ( 'NONE',  ( 12.00495995391095900, 21.90184303434416800, -12.95195454166622000 ) ) ;
#2768 = EDGE_CURVE ( 'NONE', #684315, #671131, #563987, .T. ) ;
#2769 = CARTESIAN_POINT ( 'NONE',  ( 11.98904697944375500, 21.88903429478054400, -12.95309760318271900 ) ) ;
#2770 = B_SPLINE_CURVE_WITH_KNOTS ( 'NONE', 3,
 ( #286917, #286930, #286953, #286957, #286962, #286967, #286972, #286975, #286980, #286986, #286993, #286998, #287004, #287010, #287014, #287019, #287024, #287029, #287034, #287040, #287044, #287049, #287052, #287058, #287063, #287067, #287072, #287075, #287081, #287085 ),
 .UNSPECIFIED., .F., .F.,
 ( 4, 2, 2, 2, 2, 2, 2, 2, 2, 2, 2, 2, 2, 2, 4 ),
 ( 0.006581334133676638700, 0.006992506506196728500, 0.007403678878716817500, 0.008226023623756992900, 0.008637195996277087200, 0.009048368368797181400, 0.009459540741317275600, 0.009870713113837369800, 0.01028188548635746600, 0.01069305785887756200, 0.01110423023139765400, 0.01151540260391775000, 0.01192657497643784400, 0.01233774734895793900, 0.01316009209399813200 ),
 .UNSPECIFIED. ) ;
#2771 = CARTESIAN_POINT ( 'NONE',  ( 11.96967751928375300, 21.87768931340610500, -12.95409897084295500 ) ) ;
#2772 = EDGE_CURVE ( 'NONE', #684072, #671159, #563995, .T. ) ;
#2773 = CARTESIAN_POINT ( 'NONE',  ( 11.94508346518986000, 21.86638493904205300, -12.95508588915713800 ) ) ;
#2774 = EDGE_CURVE ( 'NONE', #684637, #684612, #564004, .T. ) ;
#2775 = CARTESIAN_POINT ( 'NONE',  ( 12.07946835443036300, 22.06714842449682100, -12.80878868495247500 ) ) ;
#2776 = EDGE_CURVE ( 'NONE', #684628, #684617, #564013, .T. ) ;
#2777 = CARTESIAN_POINT ( 'NONE',  ( 12.07909441870983600, 22.05322279481462300, -12.81017372921906100 ) ) ;
#2778 = CARTESIAN_POINT ( 'NONE',  ( 12.07833751567406800, 22.04073028245257100, -12.81139969000191500 ) ) ;
#2779 = EDGE_CURVE ( 'NONE', #680489, #671821, #564024, .T. ) ;
#2780 = CARTESIAN_POINT ( 'NONE',  ( 12.07662771000722100, 22.02414258244343500, -12.81301377644419600 ) ) ;
#2781 = EDGE_CURVE ( 'NONE', #684250, #671821, #564032, .T. ) ;
#2782 = CARTESIAN_POINT ( 'NONE',  ( 12.07596203294053600, 22.01897185693572100, -12.81351429654354500 ) ) ;
#2783 = EDGE_CURVE ( 'NONE', #684592, #684580, #564040, .T. ) ;
#2784 = CARTESIAN_POINT ( 'NONE',  ( 12.07481990457390500, 22.01175367149801000, -12.81421023865703500 ) ) ;
#2785 = CARTESIAN_POINT ( 'NONE',  ( 12.07441525965726100, 22.00943725992949900, -12.81443307763119700 ) ) ;
#2786 = EDGE_CURVE ( 'NONE', #684555, #684546, #564055, .T. ) ;
#2787 = FACE_OUTER_BOUND ( 'NONE', #391285, .T. ) ;
#2788 = CARTESIAN_POINT ( 'NONE',  ( 12.07355809890177200, 22.00498375812165700, -12.81486068492741400 ) ) ;
#2789 = EDGE_CURVE ( 'NONE', #670950, #671218, #564063, .T. ) ;
#2791 = CARTESIAN_POINT ( 'NONE',  ( 12.07329557223617800, 22.00366309473957600, -12.81498736383877500 ) ) ;
#2790 = PRESENTATION_STYLE_ASSIGNMENT (( #883968 ) ) ;
#2792 = EDGE_CURVE ( 'NONE', #671717, #688776, #878982, .T. ) ;
#2793 = CARTESIAN_POINT ( 'NONE',  ( 12.06729760797740300, 21.97788847278582800, -12.81745264902821000 ) ) ;
#2794 = SURFACE_STYLE_FILL_AREA ( #883958 ) ;
#2796 = B_SPLINE_CURVE_WITH_KNOTS ( 'NONE', 3,
 ( #48478, #48462, #48336, #48484, #48492, #48498, #48504, #48508, #48514, #48521, #48529 ),
 .UNSPECIFIED., .F., .F.,
 ( 4, 1, 1, 1, 1, 1, 1, 1, 4 ),
 ( 0.0000000000000000000, 0.1330112422628629800, 0.2580701070521533900, 0.3783807468484589000, 0.4956802146030374600, 0.6135328908622163000, 0.7347312214846769600, 0.8628097822412280600, 0.9999999999999998900 ),
 .UNSPECIFIED. ) ;
#2795 = CARTESIAN_POINT ( 'NONE',  ( 12.05903063996054300, 21.95725574462581500, -12.81938135689113900 ) ) ;
#2797 = EDGE_CURVE ( 'NONE', #680307, #671717, #564074, .T. ) ;
#2798 = COLOUR_RGB ( '',0.7529411764705882200, 0.7529411764705882200, 0.7529411764705882200 ) ;
#2799 = CARTESIAN_POINT ( 'NONE',  ( 12.04222706690126000, 21.92972738464301900, -12.82191658329550800 ) ) ;
#2800 = EDGE_CURVE ( 'NONE', #671807, #688700, #874390, .T. ) ;
#2801 = B_SPLINE_CURVE_WITH_KNOTS ( 'NONE', 3,
 ( #286085, #286559, #286589, #286595, #286603, #286611, #286620, #286627, #286635, #286641, #286647, #286655, #286664, #286672, #286680, #286689, #286697, #286704, #286712, #286719, #286726, #286733, #286740, #286747, #286750, #286758, #286766, #286773, #286780, #286786, #286793, #286798 ),
 .UNSPECIFIED., .F., .F.,
 ( 4, 2, 2, 2, 2, 2, 2, 2, 2, 2, 2, 2, 2, 2, 2, 4 ),
 ( 0.006603219590254401400, 0.007016048848262864000, 0.007428878106271325800, 0.007841707364279788500, 0.008254536622288250300, 0.009080195138305173800, 0.009493024396313633900, 0.009905853654322095700, 0.01031868291233055700, 0.01073151217033901800, 0.01114434142834747800, 0.01155717068635593900, 0.01196999994436440100, 0.01238282920237286100, 0.01279565846038132100, 0.01320848771838978300 ),
 .UNSPECIFIED. ) ;
#2802 = CARTESIAN_POINT ( 'NONE',  ( 12.03570677036769400, 21.92099150199868500, -12.82271388589072500 ) ) ;
#2803 = EDGE_CURVE ( 'NONE', #680405, #671807, #564083, .T. ) ;
#2804 = CARTESIAN_POINT ( 'NONE',  ( 12.02454766729664800, 21.90854831880668700, -12.82384113708876300 ) ) ;
#2805 = CARTESIAN_POINT ( 'NONE',  ( 12.02059818989451600, 21.90451069749366300, -12.82420543393743600 ) ) ;
#2806 = EDGE_CURVE ( 'NONE', #684519, #684509, #564114, .T. ) ;
#2807 = CARTESIAN_POINT ( 'NONE',  ( 12.01432930922363900, 21.89861945743208700, -12.82473504053832300 ) ) ;
#2809 = EDGE_CURVE ( 'NONE', #680229, #671967, #564140, .T. ) ;
#2808 = B_SPLINE_CURVE_WITH_KNOTS ( 'NONE', 3,
 ( #69979, #69441, #69993, #69998, #70003, #70007, #70013, #70018, #70024, #70028, #70035, #70041, #70049, #70056, #70063, #70068, #70074, #70079, #70086 ),
 .UNSPECIFIED., .F., .F.,
 ( 4, 1, 1, 1, 1, 1, 1, 1, 1, 1, 1, 1, 1, 1, 1, 1, 4 ),
 ( 0.0000000000000000000, 0.06492093305587397200, 0.1265513378277702000, 0.1857891365354855100, 0.2431736167319061600, 0.2996009403097550900, 0.3556086264289443100, 0.4122494196660540500, 0.4699651825000350500, 0.5289483175760170100, 0.5886072433774390800, 0.6500467429779237500, 0.7135152118505946300, 0.7799433619435503000, 0.8496298697988579100, 0.9226904634281077900, 1.000000000000000000 ),
 .UNSPECIFIED. ) ;
#2810 = CARTESIAN_POINT ( 'NONE',  ( 12.01218223823873500, 21.89668324270703800, -12.82490876943263900 ) ) ;
#2811 = EDGE_CURVE ( 'NONE', #684220, #671967, #564149, .T. ) ;
#2812 = CARTESIAN_POINT ( 'NONE',  ( 12.00777320807970000, 21.89286588229485300, -12.82525066855711600 ) ) ;
#2813 = CARTESIAN_POINT ( 'NONE',  ( 12.00495995391095900, 21.89054415552742600, -12.82545815657301700 ) ) ;
#2814 = EDGE_CURVE ( 'NONE', #684164, #684157, #564157, .T. ) ;
#2815 = CARTESIAN_POINT ( 'NONE',  ( 11.98904697944375500, 21.87782690696068100, -12.82659305336440000 ) ) ;
#2816 = EDGE_CURVE ( 'NONE', #684134, #684130, #564175, .T. ) ;
#2817 = CARTESIAN_POINT ( 'NONE',  ( 11.96967751928388400, 21.86656296116754900, -12.82758726839848500 ) ) ;
#2818 = EDGE_CURVE ( 'NONE', #680543, #684494, #564183, .T. ) ;
#2819 = CARTESIAN_POINT ( 'NONE',  ( 11.94508346518986000, 21.85533933233460900, -12.82856713729614200 ) ) ;
#2820 = FILL_AREA_STYLE ('',( #2725 ) ) ;
#2821 = EDGE_CURVE ( 'NONE', #684031, #684009, #564191, .T. ) ;
#2822 = CARTESIAN_POINT ( 'NONE',  ( -6.980583923871861000, 5.714999999999999900, 64.87574333913380500 ) ) ;
#2823 = EDGE_CURVE ( 'NONE', #687079, #684454, #564200, .T. ) ;
#2824 = COLOUR_RGB ( '',0.0000000000000000000, 0.0000000000000000000, 0.0000000000000000000 ) ;
#2825 = EDGE_CURVE ( 'NONE', #671982, #671961, #564209, .T. ) ;
#2826 = PLANE ( 'NONE',  #149020 ) ;
#2827 = FACE_OUTER_BOUND ( 'NONE', #337955, .T. ) ;
#2828 = SURFACE_SIDE_STYLE ('',( #681342 ) ) ;
#2829 = EDGE_CURVE ( 'NONE', #671934, #671961, #564217, .T. ) ;
#2830 = PRESENTATION_STYLE_ASSIGNMENT (( #884018 ) ) ;
#2831 = SURFACE_STYLE_USAGE ( .BOTH. , #2828 ) ;
#2832 = EDGE_CURVE ( 'NONE', #671934, #672010, #564228, .T. ) ;
#2833 = SURFACE_STYLE_FILL_AREA ( #883954 ) ;
#2834 =( LENGTH_UNIT ( ) NAMED_UNIT ( * ) SI_UNIT ( .MILLI., .METRE. ) );
#2835 = UNCERTAINTY_MEASURE_WITH_UNIT (LENGTH_MEASURE( 1.000000000000000100E-005 ), #176363, 'distance_accuracy_value', 'NONE');
#2836 = EDGE_CURVE ( 'NONE', #671982, #672010, #564248, .T. ) ;
#2838 =( NAMED_UNIT ( * ) PLANE_ANGLE_UNIT ( ) SI_UNIT ( $, .RADIAN. ) );
#2837 = CYLINDRICAL_SURFACE ( 'NONE', #849699, 1.422400000000051200 ) ;
#2839 =( NAMED_UNIT ( * ) SI_UNIT ( $, .STERADIAN. ) SOLID_ANGLE_UNIT ( ) );
#2840 = EDGE_CURVE ( 'NONE', #672010, #687132, #564241, .T. ) ;
#2841 = EDGE_CURVE ( 'NONE', #671934, #672023, #564266, .T. ) ;
#2842 = EDGE_CURVE ( 'NONE', #671988, #672023, #564277, .T. ) ;
#2843 = CARTESIAN_POINT ( 'NONE',  ( -20.31999999999999300, -10.15999999999999100, 1.984375000000002700 ) ) ;
#2844 = DIRECTION ( 'NONE',  ( -1.000000000000000000, -8.528088825577957000E-017, 3.913823916817205000E-018 ) ) ;
#2845 = EDGE_CURVE ( 'NONE', #687167, #671988, #564292, .T. ) ;
#2846 = DIRECTION ( 'NONE',  ( 8.528088825577957000E-017, -1.000000000000000000, 0.0000000000000000000 ) ) ;
#2847 = EDGE_CURVE ( 'NONE', #684346, #684413, #874991, .T. ) ;
#2848 = CARTESIAN_POINT ( 'NONE',  ( 11.92881206726177400, 21.85998860445692000, -12.95564431543907300 ) ) ;
#2849 = EDGE_CURVE ( 'NONE', #684005, #683983, #564307, .T. ) ;
#2850 = CARTESIAN_POINT ( 'NONE',  ( 11.94508346518985900, 21.86638493904205300, -12.95508588915713800 ) ) ;
#2851 = EDGE_CURVE ( 'NONE', #684360, #684399, #877858, .T. ) ;
#2852 = CARTESIAN_POINT ( 'NONE',  ( 11.02463910454600400, 28.79165898573796800, -10.87446449058429300 ) ) ;
#2853 = EDGE_CURVE ( 'NONE', #683976, #683955, #564353, .T. ) ;
#2854 = CARTESIAN_POINT ( 'NONE',  ( 11.88146326528267200, 21.84467341189492400, -12.95696865603365700 ) ) ;
#2855 = EDGE_CURVE ( 'NONE', #680791, #680777, #564360, .T. ) ;
#2856 = CARTESIAN_POINT ( 'NONE',  ( 11.86499951684139000, 21.84036753968508600, -12.95733833054981900 ) ) ;
#2857 = CARTESIAN_POINT ( 'NONE',  ( 11.83694451876097100, 21.83424175058568300, -12.95786300538924800 ) ) ;
#2858 = EDGE_CURVE ( 'NONE', #680731, #680719, #564327, .T. ) ;
#2861 = B_SPLINE_CURVE_WITH_KNOTS ( 'NONE', 3,
 ( #178946, #178939, #178962, #178966, #178973, #178978, #178982, #178988, #178994, #179000, #179004, #179010, #179015, #179021, #179026, #179032, #179038, #179044, #179049 ),
 .UNSPECIFIED., .F., .F.,
 ( 4, 1, 1, 1, 1, 1, 1, 1, 1, 1, 1, 1, 1, 1, 1, 1, 4 ),
 ( 0.0000000000000000000, 0.07471189030450156600, 0.1455392023749091900, 0.2133390572509728000, 0.2786150735384713100, 0.3420941969414983400, 0.4038900759591962400, 0.4650633525655210000, 0.5265767363834862300, 0.5873283340287680500, 0.6463804557031436200, 0.7043453083753259400, 0.7616719489990784200, 0.8194178590468649300, 0.8780393997816816600, 0.9377955090070546600, 1.000000000000000000 ),
 .UNSPECIFIED. ) ;
#2860 = CARTESIAN_POINT ( 'NONE',  ( 11.82179837421242000, 21.83153976215849900, -12.95809364207927100 ) ) ;
#2859 = FACE_OUTER_BOUND ( 'NONE', #391266, .T. ) ;
#2862 = EDGE_CURVE ( 'NONE', #680686, #680676, #564345, .T. ) ;
#2863 = CARTESIAN_POINT ( 'NONE',  ( 11.79740118912708800, 21.82802820261547100, -12.95839278925131000 ) ) ;
#2864 = PRESENTATION_STYLE_ASSIGNMENT (( #884078 ) ) ;
#2865 = EDGE_CURVE ( 'NONE', #671821, #680515, #878519, .T. ) ;
#2866 = CARTESIAN_POINT ( 'NONE',  ( 11.78898913272155900, 21.82694791976658900, -12.95848470159672400 ) ) ;
#2867 = SURFACE_STYLE_FILL_AREA ( #884069 ) ;
#2868 = CARTESIAN_POINT ( 'NONE',  ( 11.77595155604763900, 21.82546285734057200, -12.95861093933645400 ) ) ;
#2869 = EDGE_CURVE ( 'NONE', #680636, #680618, #564366, .T. ) ;
#2870 = COLOUR_RGB ( '',0.7529411764705882200, 0.7529411764705882200, 0.7529411764705882200 ) ;
#2871 = CARTESIAN_POINT ( 'NONE',  ( 11.77153578181206100, 21.82499039682849000, -12.95865107999069300 ) ) ;
#2872 = EDGE_CURVE ( 'NONE', #671967, #680290, #872704, .T. ) ;
#2873 = CARTESIAN_POINT ( 'NONE',  ( 11.76480724744228600, 21.82431554719767400, -12.95870839120621900 ) ) ;
#2874 = EDGE_CURVE ( 'NONE', #680577, #680468, #564375, .T. ) ;
#2875 = CARTESIAN_POINT ( 'NONE',  ( 11.76254692381629500, 21.82409623750956500, -12.95872701164234700 ) ) ;
#2876 = CARTESIAN_POINT ( 'NONE',  ( 11.75799131889217400, 21.82366889861810600, -12.95876328716664000 ) ) ;
#2877 = EDGE_CURVE ( 'NONE', #680502, #680562, #564394, .T. ) ;
#2878 = CARTESIAN_POINT ( 'NONE',  ( 11.75500631632721000, 21.82340051212410600, -12.95878606366373700 ) ) ;
#2879 = EDGE_CURVE ( 'NONE', #671946, #671982, #564408, .T. ) ;
#2880 = CARTESIAN_POINT ( 'NONE',  ( 11.70144603370430900, 21.81871346867556500, -12.95918376650823400 ) ) ;
#2881 = EDGE_CURVE ( 'NONE', #672029, #671946, #564382, .T. ) ;
#2882 = CARTESIAN_POINT ( 'NONE',  ( 11.63573375450816800, 21.81615422563478300, -12.95939949694579800 ) ) ;
#2883 = CARTESIAN_POINT ( 'NONE',  ( 11.55624643987340500, 21.81558097012871000, -12.95944788835757000 ) ) ;
#2884 = EDGE_CURVE ( 'NONE', #672029, #671961, #564418, .T. ) ;
#2885 = CARTESIAN_POINT ( 'NONE',  ( 11.94508346518985900, 21.85533933233460900, -12.82856713729614200 ) ) ;
#2886 = EDGE_CURVE ( 'NONE', #680528, #680276, #564433, .T. ) ;
#2887 = CARTESIAN_POINT ( 'NONE',  ( 11.92881206726229100, 21.84898868585385800, -12.82912157481889900 ) ) ;
#2888 = EDGE_CURVE ( 'NONE', #684106, #684097, #564452, .T. ) ;
#2889 = CARTESIAN_POINT ( 'NONE',  ( 11.91283374774556400, 21.84340719027272500, -12.82960544698051600 ) ) ;
#2890 = CARTESIAN_POINT ( 'NONE',  ( 11.88146326528267200, 21.83378288752424400, -12.83043645583782700 ) ) ;
#2891 = EDGE_CURVE ( 'NONE', #671821, #680437, #564472, .T. ) ;
#2892 = CARTESIAN_POINT ( 'NONE',  ( 11.86499951684139000, 21.82950777154448100, -12.83080348982173300 ) ) ;
#2893 = EDGE_CURVE ( 'NONE', #684089, #680556, #564487, .T. ) ;
#2894 = CARTESIAN_POINT ( 'NONE',  ( 11.83694451876097100, 21.82342573808150000, -12.83132441698373700 ) ) ;
#2895 = COLOUR_RGB ( '',0.0000000000000000000, 0.0000000000000000000, 0.0000000000000000000 ) ;
#2896 = EDGE_CURVE ( 'NONE', #671807, #680357, #564480, .T. ) ;
#2897 = CARTESIAN_POINT ( 'NONE',  ( 11.82179837421242000, 21.82074304957165400, -12.83155340626883000 ) ) ;
#2898 = CARTESIAN_POINT ( 'NONE',  ( 11.79740118912708800, 21.81725657259679000, -12.83185041667535300 ) ) ;
#2899 = EDGE_CURVE ( 'NONE', #684064, #684228, #875281, .T. ) ;
#2900 = CARTESIAN_POINT ( 'NONE',  ( 11.78898913272155900, 21.81618400605397000, -12.83194167250401400 ) ) ;
#2901 = B_SPLINE_CURVE_WITH_KNOTS ( 'NONE', 3,
 ( #286276, #286199, #286297, #286304, #286312, #286318, #286326, #286333, #286339, #286346, #286355, #286364, #286371, #286379, #286385, #286391, #286399, #286408, #286416, #286424, #286432, #286441, #286448, #286456, #286464, #286471, #286478, #286485, #286492, #286495 ),
 .UNSPECIFIED., .F., .F.,
 ( 4, 2, 2, 2, 2, 2, 2, 2, 2, 2, 2, 2, 2, 2, 4 ),
 ( 0.006581334133672509100, 0.006992506506192347500, 0.007403678878712185000, 0.008226023623751861600, 0.008637195996271700800, 0.009048368368791538300, 0.009459540741311377500, 0.009870713113831216700, 0.01028188548635105400, 0.01069305785887089300, 0.01110423023139073300, 0.01151540260391057200, 0.01192657497643040900, 0.01233774734895024900, 0.01316009209398992300 ),
 .UNSPECIFIED. ) ;
#2902 = EDGE_CURVE ( 'NONE', #683925, #683903, #564503, .T. ) ;
#2904 = CARTESIAN_POINT ( 'NONE',  ( 11.77595155604763900, 21.81470955121670800, -12.83206700854560400 ) ) ;
#2903 = PRESENTATION_STYLE_ASSIGNMENT (( #884132 ) ) ;
#2905 = EDGE_CURVE ( 'NONE', #671717, #680146, #564521, .T. ) ;
#2906 = CARTESIAN_POINT ( 'NONE',  ( 11.77153578181206100, 21.81424046542257100, -12.83210686248088800 ) ) ;
#2907 = FACE_OUTER_BOUND ( 'NONE', #338872, .T. ) ;
#2908 = CARTESIAN_POINT ( 'NONE',  ( 11.76480724744228600, 21.81357043614625700, -12.83216376433058900 ) ) ;
#2909 = EDGE_CURVE ( 'NONE', #684192, #684183, #874039, .T. ) ;
#2910 = SURFACE_STYLE_FILL_AREA ( #884064 ) ;
#2911 = CARTESIAN_POINT ( 'NONE',  ( 11.76254692381629500, 21.81335269295592700, -12.83218225176359800 ) ) ;
#2913 = EDGE_CURVE ( 'NONE', #683950, #683928, #564511, .T. ) ;
#2912 = CONICAL_SURFACE ( 'NONE', #849754, 1.168400000000041600, 0.7853981633974449500 ) ;
#2914 = EDGE_CURVE ( 'NONE', #671967, #680213, #564536, .T. ) ;
#2915 = EDGE_CURVE ( 'NONE', #684208, #684200, #564529, .T. ) ;
#2916 = EDGE_CURVE ( 'NONE', #684176, #684172, #564494, .T. ) ;
#2917 = EDGE_CURVE ( 'NONE', #684150, #684141, #564543, .T. ) ;
#2919 = EDGE_CURVE ( 'NONE', #684122, #684113, #564549, .T. ) ;
#2918 = B_SPLINE_CURVE_WITH_KNOTS ( 'NONE', 3,
 ( #68216, #68203, #68199, #68222, #68226, #68231 ),
 .UNSPECIFIED., .F., .F.,
 ( 4, 2, 4 ),
 ( 0.0000000000000000000, 0.5000000000000000000, 1.000000000000000000 ),
 .UNSPECIFIED. ) ;
#2920 = EDGE_CURVE ( 'NONE', #684087, #684079, #564556, .T. ) ;
#2921 = EDGE_CURVE ( 'NONE', #672041, #672060, #564567, .T. ) ;
#2922 = EDGE_CURVE ( 'NONE', #672060, #672081, #564576, .T. ) ;
#2923 = FACE_OUTER_BOUND ( 'NONE', #391225, .T. ) ;
#2924 = EDGE_CURVE ( 'NONE', #672081, #672029, #564600, .T. ) ;
#2925 = PRESENTATION_STYLE_ASSIGNMENT (( #884189 ) ) ;
#2926 = EDGE_CURVE ( 'NONE', #672041, #672029, #564608, .T. ) ;
#2927 = SURFACE_STYLE_FILL_AREA ( #884178 ) ;
#2928 = EDGE_CURVE ( 'NONE', #672081, #672053, #564621, .T. ) ;
#2929 = COLOUR_RGB ( '',0.7529411764705882200, 0.7529411764705882200, 0.7529411764705882200 ) ;
#2930 = EDGE_CURVE ( 'NONE', #671961, #672053, #564584, .T. ) ;
#2931 = EDGE_CURVE ( 'NONE', #672053, #671927, #564643, .T. ) ;
#2932 = EDGE_CURVE ( 'NONE', #671927, #671934, #564659, .T. ) ;
#2933 = EDGE_CURVE ( 'NONE', #671927, #672100, #564666, .T. ) ;
#2934 = EDGE_CURVE ( 'NONE', #672023, #672100, #564628, .T. ) ;
#2935 = EDGE_CURVE ( 'NONE', #672093, #672115, #564679, .T. ) ;
#2936 = EDGE_CURVE ( 'NONE', #672023, #672115, #564712, .T. ) ;
#2937 = EDGE_CURVE ( 'NONE', #672100, #672093, #564726, .T. ) ;
#2938 = EDGE_CURVE ( 'NONE', #684057, #684048, #564733, .T. ) ;
#2939 = EDGE_CURVE ( 'NONE', #672093, #672148, #564695, .T. ) ;
#2940 = COLOUR_RGB ( '',0.7764705882352941300, 0.7568627450980391900, 0.7372549019607843600 ) ;
#2941 = EDGE_CURVE ( 'NONE', #672134, #672148, #564739, .T. ) ;
#2942 = EDGE_CURVE ( 'NONE', #672134, #672115, #564748, .T. ) ;
#2943 = FACE_OUTER_BOUND ( 'NONE', #441081, .T. ) ;
#2944 = EDGE_CURVE ( 'NONE', #672115, #672172, #564779, .T. ) ;
#2945 = EDGE_CURVE ( 'NONE', #671988, #672172, #564796, .T. ) ;
#2946 = PRESENTATION_STYLE_ASSIGNMENT (( #884237 ) ) ;
#2947 = EDGE_CURVE ( 'NONE', #687113, #687101, #564764, .T. ) ;
#2948 = SURFACE_STYLE_FILL_AREA ( #884173 ) ;
#2949 = EDGE_CURVE ( 'NONE', #672181, #671988, #564813, .T. ) ;
#2950 = CONICAL_SURFACE ( 'NONE', #849810, 1.422400000000051200, 0.7853981633974503900 ) ;
#2951 = EDGE_CURVE ( 'NONE', #687179, #672181, #564832, .T. ) ;
#2952 = B_SPLINE_CURVE_WITH_KNOTS ( 'NONE', 3,
 ( #339686, #339683, #339699, #339702, #339707, #339712 ),
 .UNSPECIFIED., .F., .F.,
 ( 4, 2, 4 ),
 ( 0.0000000000000000000, 0.2499927073162324100, 0.4999854146324648200 ),
 .UNSPECIFIED. ) ;
#2953 = EDGE_CURVE ( 'NONE', #672121, #672172, #564849, .T. ) ;
#2954 = UNCERTAINTY_MEASURE_WITH_UNIT (LENGTH_MEASURE( 1.000000000000000100E-005 ), #177652, 'distance_accuracy_value', 'NONE');
#2955 = EDGE_CURVE ( 'NONE', #672181, #672121, #564822, .T. ) ;
#2956 = EDGE_CURVE ( 'NONE', #672172, #672157, #564881, .T. ) ;
#2957 = EDGE_CURVE ( 'NONE', #672206, #672157, #564887, .T. ) ;
#2958 = EDGE_CURVE ( 'NONE', #672121, #672206, #564864, .T. ) ;
#2959 = EDGE_CURVE ( 'NONE', #672196, #671946, #564919, .T. ) ;
#2960 = EDGE_CURVE ( 'NONE', #672003, #672196, #564934, .T. ) ;
#2961 = FACE_OUTER_BOUND ( 'NONE', #391292, .T. ) ;
#2962 = EDGE_CURVE ( 'NONE', #672221, #672003, #564953, .T. ) ;
#2963 = PRESENTATION_STYLE_ASSIGNMENT (( #884296 ) ) ;
#2964 = EDGE_CURVE ( 'NONE', #671946, #672221, #564903, .T. ) ;
#2965 = SURFACE_STYLE_FILL_AREA ( #884288 ) ;
#2966 = EDGE_CURVE ( 'NONE', #672230, #671982, #564980, .T. ) ;
#2967 = COLOUR_RGB ( '',0.7529411764705882200, 0.7529411764705882200, 0.7529411764705882200 ) ;
#2968 = EDGE_CURVE ( 'NONE', #672196, #672230, #564988, .T. ) ;
#2969 = EDGE_CURVE ( 'NONE', #672075, #672010, #565004, .T. ) ;
#2970 = EDGE_CURVE ( 'NONE', #672230, #672075, #565021, .T. ) ;
#2971 = EDGE_CURVE ( 'NONE', #672075, #687119, #565036, .T. ) ;
#2972 = EDGE_CURVE ( 'NONE', #684023, #684017, #565046, .T. ) ;
#2973 = B_SPLINE_CURVE_WITH_KNOTS ( 'NONE', 3,
 ( #237711, #237704, #237729, #237736 ),
 .UNSPECIFIED., .F., .F.,
 ( 4, 4 ),
 ( 0.002142509168815769900, 0.002340186293093852300 ),
 .UNSPECIFIED. ) ;
#2974 = EDGE_CURVE ( 'NONE', #683998, #683990, #564963, .T. ) ;
#2975 = EDGE_CURVE ( 'NONE', #683969, #683964, #565060, .T. ) ;
#2976 = EDGE_CURVE ( 'NONE', #683943, #683936, #565067, .T. ) ;
#2977 = EDGE_CURVE ( 'NONE', #683916, #683908, #565075, .T. ) ;
#2978 = EDGE_CURVE ( 'NONE', #680812, #680798, #565084, .T. ) ;
#2980 = EDGE_CURVE ( 'NONE', #680764, #680746, #565095, .T. ) ;
#2979 = FACE_OUTER_BOUND ( 'NONE', #358871, .T. ) ;
#2981 = PRESENTATION_STYLE_ASSIGNMENT (( #884358 ) ) ;
#2982 = EDGE_CURVE ( 'NONE', #680712, #680699, #565103, .T. ) ;
#2983 = UNCERTAINTY_MEASURE_WITH_UNIT (LENGTH_MEASURE( 1.000000000000000100E-005 ), #284957, 'distance_accuracy_value', 'NONE');
#2984 = SURFACE_STYLE_FILL_AREA ( #884284 ) ;
#2985 = EDGE_CURVE ( 'NONE', #680660, #680644, #565111, .T. ) ;
#2986 = COLOUR_RGB ( '',0.0000000000000000000, 0.0000000000000000000, 0.0000000000000000000 ) ;
#2987 = EDGE_CURVE ( 'NONE', #680605, #680592, #565120, .T. ) ;
#2988 = EDGE_CURVE ( 'NONE', #672041, #672277, #565128, .T. ) ;
#2989 = EDGE_CURVE ( 'NONE', #672257, #672277, #565136, .T. ) ;
#2990 = EDGE_CURVE ( 'NONE', #672257, #672060, #565145, .T. ) ;
#2991 = B_SPLINE_CURVE_WITH_KNOTS ( 'NONE', 3,
 ( #69146, #69141, #69156, #69160, #69164, #69169, #69173 ),
 .UNSPECIFIED., .F., .F.,
 ( 4, 1, 1, 1, 4 ),
 ( 0.0000000000000000000, 0.2022993444444154700, 0.4347466116676770900, 0.7021785176185038100, 1.000000000000000000 ),
 .UNSPECIFIED. ) ;
#2992 = EDGE_CURVE ( 'NONE', #672242, #672003, #565178, .T. ) ;
#2993 = EDGE_CURVE ( 'NONE', #672242, #672324, #565193, .T. ) ;
#2994 = EDGE_CURVE ( 'NONE', #672324, #672221, #565208, .T. ) ;
#2995 = EDGE_CURVE ( 'NONE', #672221, #672041, #565226, .T. ) ;
#2996 = EDGE_CURVE ( 'NONE', #680198, #679998, #565246, .T. ) ;
#2997 = EDGE_CURVE ( 'NONE', #680482, #680100, #565162, .T. ) ;
#2998 = EDGE_CURVE ( 'NONE', #680060, #680047, #565274, .T. ) ;
#2999 = FACE_OUTER_BOUND ( 'NONE', #391300, .T. ) ;
#3001 = EDGE_CURVE ( 'NONE', #680032, #679901, #565283, .T. ) ;
#3000 = PRESENTATION_STYLE_ASSIGNMENT (( #884412 ) ) ;
#3002 = SURFACE_STYLE_FILL_AREA ( #884403 ) ;
#3003 = EDGE_CURVE ( 'NONE', #680160, #679963, #565290, .T. ) ;
#3004 = COLOUR_RGB ( '',0.7529411764705882200, 0.7529411764705882200, 0.7529411764705882200 ) ;
#3005 = EDGE_CURVE ( 'NONE', #672306, #672257, #565299, .T. ) ;
#3006 = EDGE_CURVE ( 'NONE', #672306, #672347, #565307, .T. ) ;
#3007 = EDGE_CURVE ( 'NONE', #672148, #672347, #565264, .T. ) ;
#3008 = EDGE_CURVE ( 'NONE', #672361, #672157, #565333, .T. ) ;
#3009 = EDGE_CURVE ( 'NONE', #672361, #672366, #565316, .T. ) ;
#3010 = EDGE_CURVE ( 'NONE', #672206, #672366, #565350, .T. ) ;
#3011 = EDGE_CURVE ( 'NONE', #672157, #672134, #565365, .T. ) ;
#3012 = EDGE_CURVE ( 'NONE', #672347, #672332, #565374, .T. ) ;
#3013 = EDGE_CURVE ( 'NONE', #672134, #672332, #565392, .T. ) ;
#3014 =( BOUNDED_CURVE ( )  B_SPLINE_CURVE ( 3, ( #111597, #111593, #111587, #111602 ),
 .UNSPECIFIED., .F., .F. ) 
 B_SPLINE_CURVE_WITH_KNOTS ( ( 4, 4 ),
 ( 4.827029869779340600, 6.283185307179586200 ),
 .UNSPECIFIED. ) 
 CURVE ( )  GEOMETRIC_REPRESENTATION_ITEM ( )  RATIONAL_B_SPLINE_CURVE ( ( 1.000000000000000000, 0.8309699572088709000, 0.8309699572088709000, 1.000000000000000000 ) ) 
 REPRESENTATION_ITEM ( '' )  );
#3015 = EDGE_CURVE ( 'NONE', #672282, #672366, #565407, .T. ) ;
#3016 = EDGE_CURVE ( 'NONE', #672242, #672282, #565340, .T. ) ;
#3017 = FACE_OUTER_BOUND ( 'NONE', #306616, .T. ) ;
#3018 = EDGE_CURVE ( 'NONE', #672277, #672324, #565415, .T. ) ;
#3019 = PRESENTATION_STYLE_ASSIGNMENT (( #884471 ) ) ;
#3021 = EDGE_CURVE ( 'NONE', #672404, #672282, #565430, .T. ) ;
#3020 = SURFACE_STYLE_FILL_AREA ( #884398 ) ;
#3022 = COLOUR_RGB ( '',1.000000000000000000, 0.9490196078431372100, 0.9098039215686274400 ) ;
#3023 = EDGE_CURVE ( 'NONE', #672324, #672404, #565452, .T. ) ;
#3024 = EDGE_CURVE ( 'NONE', #672410, #672277, #565465, .T. ) ;
#3025 = EDGE_CURVE ( 'NONE', #672410, #672306, #565473, .T. ) ;
#3026 = EDGE_CURVE ( 'NONE', #680257, #680244, #565479, .T. ) ;
#3027 = EDGE_CURVE ( 'NONE', #680183, #680176, #565437, .T. ) ;
#3028 = EDGE_CURVE ( 'NONE', #680134, #680120, #565495, .T. ) ;
#3029 = EDGE_CURVE ( 'NONE', #680088, #680075, #565503, .T. ) ;
#3030 = B_SPLINE_CURVE_WITH_KNOTS ( 'NONE', 3,
 ( #176418, #176128, #176407, #176423, #176429, #176435, #176442, #176448, #176453, #176460, #176467 ),
 .UNSPECIFIED., .F., .F.,
 ( 4, 1, 1, 1, 1, 1, 1, 1, 4 ),
 ( 0.0000000000000000000, 0.08388811327954551200, 0.1771540327539697600, 0.2825136355617226500, 0.3993998606601628100, 0.5294908061912202400, 0.6728021776758328400, 0.8295357616196699100, 1.000000000000000000 ),
 .UNSPECIFIED. ) ;
#3031 = EDGE_CURVE ( 'NONE', #680025, #680011, #565513, .T. ) ;
#3032 = EDGE_CURVE ( 'NONE', #672410, #672332, #565521, .T. ) ;
#3033 = EDGE_CURVE ( 'NONE', #672332, #672361, #565530, .T. ) ;
#3034 = EDGE_CURVE ( 'NONE', #672361, #672404, #565556, .T. ) ;
#3035 = TOROIDAL_SURFACE ( 'NONE', #849959, 1.599999999999999600, 0.1000000000000000100 ) ;
#3036 = EDGE_CURVE ( 'NONE', #672404, #672410, #565572, .T. ) ;
#3037 = FACE_OUTER_BOUND ( 'NONE', #391198, .T. ) ;
#3038 = EDGE_CURVE ( 'NONE', #672298, #672452, #565586, .T. ) ;
#3039 = SURFACE_STYLE_FILL_AREA ( #884461 ) ;
#3041 = EDGE_CURVE ( 'NONE', #672389, #672298, #565539, .T. ) ;
#3040 = COLOUR_RGB ( '',0.7529411764705882200, 0.7529411764705882200, 0.7529411764705882200 ) ;
#3042 = PRESENTATION_STYLE_ASSIGNMENT (( #884524 ) ) ;
#3043 = EDGE_CURVE ( 'NONE', #672452, #672466, #565619, .T. ) ;
#3044 = EDGE_CURVE ( 'NONE', #672389, #672466, #565625, .T. ) ;
#3045 = EDGE_CURVE ( 'NONE', #672382, #672435, #565602, .T. ) ;
#3046 = EDGE_CURVE ( 'NONE', #672435, #672466, #565634, .T. ) ;
#3047 = EDGE_CURVE ( 'NONE', #672382, #672452, #565655, .T. ) ;
#3048 = EDGE_CURVE ( 'NONE', #672496, #672427, #565646, .T. ) ;
#3049 = EDGE_CURVE ( 'NONE', #672427, #672298, #565668, .T. ) ;
#3050 = EDGE_CURVE ( 'NONE', #672496, #672389, #565690, .T. ) ;
#3051 = EDGE_CURVE ( 'NONE', #672519, #672474, #565682, .T. ) ;
#3052 = EDGE_CURVE ( 'NONE', #672519, #672542, #565705, .T. ) ;
#3053 = EDGE_CURVE ( 'NONE', #672542, #672557, #565721, .T. ) ;
#3054 = FACE_OUTER_BOUND ( 'NONE', #439098, .T. ) ;
#3055 = EDGE_CURVE ( 'NONE', #672474, #672557, #565744, .T. ) ;
#3056 = PRESENTATION_STYLE_ASSIGNMENT (( #884581 ) ) ;
#3057 = EDGE_CURVE ( 'NONE', #672488, #672474, #565729, .T. ) ;
#3058 = SURFACE_STYLE_FILL_AREA ( #884515 ) ;
#3060 = EDGE_CURVE ( 'NONE', #672488, #672519, #565752, .T. ) ;
#3059 = COLOUR_RGB ( '',0.2509803921568627400, 0.2509803921568627400, 0.2509803921568627400 ) ;
#3061 = EDGE_CURVE ( 'NONE', #672510, #672533, #565782, .T. ) ;
#3062 = EDGE_CURVE ( 'NONE', #672510, #672610, #565766, .T. ) ;
#3063 = EDGE_CURVE ( 'NONE', #672603, #672610, #565800, .T. ) ;
#3064 = EDGE_CURVE ( 'NONE', #672603, #672533, #565815, .T. ) ;
#3065 = EDGE_CURVE ( 'NONE', #672533, #672576, #565839, .T. ) ;
#3066 = EDGE_CURVE ( 'NONE', #672634, #672603, #565826, .T. ) ;
#3067 = EDGE_CURVE ( 'NONE', #672634, #672576, #565860, .T. ) ;
#3068 = EDGE_CURVE ( 'NONE', #672585, #672510, #565850, .T. ) ;
#3069 = EDGE_CURVE ( 'NONE', #672585, #672678, #565871, .T. ) ;
#3070 = EDGE_CURVE ( 'NONE', #672610, #672678, #565886, .T. ) ;
#3071 = COLOUR_RGB ( '',0.7529411764705882200, 0.7529411764705882200, 0.7529411764705882200 ) ;
#3072 = EDGE_CURVE ( 'NONE', #672678, #672263, #565919, .T. ) ;
#3073 = FACE_OUTER_BOUND ( 'NONE', #391314, .T. ) ;
#3074 = EDGE_CURVE ( 'NONE', #672263, #672707, #565932, .T. ) ;
#3075 = PRESENTATION_STYLE_ASSIGNMENT (( #884633 ) ) ;
#3076 = EDGE_CURVE ( 'NONE', #672707, #672634, #565944, .T. ) ;
#3077 = SURFACE_STYLE_FILL_AREA ( #884624 ) ;
#3079 = EDGE_CURVE ( 'NONE', #672576, #672724, #565958, .T. ) ;
#3078 = CYLINDRICAL_SURFACE ( 'NONE', #850023, 2.000000000000001800 ) ;
#3080 = EDGE_CURVE ( 'NONE', #672707, #672724, #565902, .T. ) ;
#3081 = B_SPLINE_CURVE_WITH_KNOTS ( 'NONE', 3,
 ( #69177, #68986, #69189, #69194, #69196, #69201, #69204, #69209, #69214, #69217, #69221, #69226, #69230, #69233, #69235, #69239, #69242, #69246, #69248 ),
 .UNSPECIFIED., .F., .F.,
 ( 4, 1, 1, 1, 1, 1, 1, 1, 1, 1, 1, 1, 1, 1, 1, 1, 4 ),
 ( 0.0000000000000000000, 0.06368983719830820200, 0.1241607398023503900, 0.1823449317561173800, 0.2378929476668380200, 0.2924765847580191900, 0.3467757184527031100, 0.4006555475426532000, 0.4553227291285427700, 0.5117525342902580200, 0.5706853573429530000, 0.6325579098301267200, 0.6978156985223809000, 0.7666681974644720100, 0.8396395212492759900, 0.9175120180293983000, 1.000000000000000000 ),
 .UNSPECIFIED. ) ;
#3082 = EDGE_CURVE ( 'NONE', #672698, #672585, #565973, .T. ) ;
#3083 = EDGE_CURVE ( 'NONE', #672698, #672263, #565986, .T. ) ;
#3084 = EDGE_CURVE ( 'NONE', #672698, #672724, #565999, .T. ) ;
#3085 = EDGE_CURVE ( 'NONE', #672474, #672519, #566013, .T. ) ;
#3086 = EDGE_CURVE ( 'NONE', #672724, #672733, #566038, .T. ) ;
#3087 = EDGE_CURVE ( 'NONE', #672733, #672756, #566044, .T. ) ;
#3088 = EDGE_CURVE ( 'NONE', #672756, #672576, #566057, .T. ) ;
#3089 = EDGE_CURVE ( 'NONE', #672756, #672748, #566069, .T. ) ;
#3090 = EDGE_CURVE ( 'NONE', #672748, #672533, #566083, .T. ) ;
#3091 = FACE_OUTER_BOUND ( 'NONE', #339070, .T. ) ;
#3092 = EDGE_CURVE ( 'NONE', #672748, #672660, #566095, .T. ) ;
#3093 = PRESENTATION_STYLE_ASSIGNMENT (( #884690 ) ) ;
#3094 = EDGE_CURVE ( 'NONE', #672660, #672510, #566111, .T. ) ;
#3095 = SURFACE_STYLE_FILL_AREA ( #884619 ) ;
#3096 = EDGE_CURVE ( 'NONE', #672660, #672779, #566124, .T. ) ;
#3097 = COLOUR_RGB ( '',0.0000000000000000000, 0.0000000000000000000, 0.0000000000000000000 ) ;
#3098 = EDGE_CURVE ( 'NONE', #672779, #672585, #566140, .T. ) ;
#3099 = EDGE_CURVE ( 'NONE', #672779, #672798, #566155, .T. ) ;
#3100 = EDGE_CURVE ( 'NONE', #672798, #672698, #566172, .T. ) ;
#3101 = EDGE_CURVE ( 'NONE', #672798, #672733, #566188, .T. ) ;
#3102 = EDGE_CURVE ( 'NONE', #672557, #672542, #566026, .T. ) ;
#3103 = EDGE_CURVE ( 'NONE', #672427, #672496, #566218, .T. ) ;
#3104 = EDGE_CURVE ( 'NONE', #672435, #672382, #566225, .T. ) ;
#3105 = EDGE_CURVE ( 'NONE', #672298, #672389, #566232, .T. ) ;
#3106 = EDGE_CURVE ( 'NONE', #672466, #672452, #566239, .T. ) ;
#3107 = EDGE_CURVE ( 'NONE', #672652, #672853, #566246, .T. ) ;
#3108 = FACE_OUTER_BOUND ( 'NONE', #391307, .T. ) ;
#3109 = EDGE_CURVE ( 'NONE', #672772, #672652, #566204, .T. ) ;
#3110 = PRESENTATION_STYLE_ASSIGNMENT (( #884736 ) ) ;
#3111 = EDGE_CURVE ( 'NONE', #672853, #672871, #566262, .T. ) ;
#3112 = SURFACE_STYLE_FILL_AREA ( #884728 ) ;
#3113 = EDGE_CURVE ( 'NONE', #672772, #672871, #566268, .T. ) ;
#3114 = COLOUR_RGB ( '',0.7529411764705882200, 0.7529411764705882200, 0.7529411764705882200 ) ;
#3115 = EDGE_CURVE ( 'NONE', #672626, #672842, #566251, .T. ) ;
#3116 = EDGE_CURVE ( 'NONE', #672842, #672871, #566275, .T. ) ;
#3118 = EDGE_CURVE ( 'NONE', #672626, #672853, #566297, .T. ) ;
#3117 = B_SPLINE_CURVE_WITH_KNOTS ( 'NONE', 3,
 ( #238081, #238023, #238044, #238088, #238096, #238104, #238110, #238116, #238123, #238131 ),
 .UNSPECIFIED., .F., .F.,
 ( 4, 2, 2, 2, 4 ),
 ( 0.0001974110670772609900, 0.0007317298360223175400, 0.001266048604967374200, 0.001800367373912430700, 0.002334686142857487400 ),
 .UNSPECIFIED. ) ;
#3119 = EDGE_CURVE ( 'NONE', #672904, #672816, #566290, .T. ) ;
#3120 = EDGE_CURVE ( 'NONE', #672816, #672652, #566309, .T. ) ;
#3121 = EDGE_CURVE ( 'NONE', #672904, #672772, #566329, .T. ) ;
#3122 = EDGE_CURVE ( 'NONE', #672937, #672880, #566321, .T. ) ;
#3123 = EDGE_CURVE ( 'NONE', #672937, #672966, #566342, .T. ) ;
#3124 = EDGE_CURVE ( 'NONE', #672966, #672975, #566355, .T. ) ;
#3125 = EDGE_CURVE ( 'NONE', #672880, #672975, #566375, .T. ) ;
#3126 = FACE_OUTER_BOUND ( 'NONE', #367988, .T. ) ;
#3127 = EDGE_CURVE ( 'NONE', #672894, #672946, #566361, .T. ) ;
#3128 = PRESENTATION_STYLE_ASSIGNMENT (( #884793 ) ) ;
#3129 = EDGE_CURVE ( 'NONE', #672894, #673019, #566383, .T. ) ;
#3130 = SURFACE_STYLE_FILL_AREA ( #884722 ) ;
#3131 = EDGE_CURVE ( 'NONE', #673019, #673026, #566398, .T. ) ;
#3132 = COLOUR_RGB ( '',0.0000000000000000000, 0.0000000000000000000, 0.0000000000000000000 ) ;
#3133 = EDGE_CURVE ( 'NONE', #672946, #673026, #566416, .T. ) ;
#3134 = EDGE_CURVE ( 'NONE', #672994, #673002, #566405, .T. ) ;
#3135 =( BOUNDED_CURVE ( )  B_SPLINE_CURVE ( 2, ( #336891, #336880, #336807, #336897, #336904, #336911, #336917, #336923, #336930, #336935, #336941, #336947, #336954, #336961, #336967, #336972, #336978, #336985, #336991, #336997, #337004, #337011, #337017, #337021, #337027, #337034, #337040, #337046, #337053, #337060, #337065, #337071, #337077, #337084, #337090, #337096, #337103, #337108, #337114, #337120, #337127, #337134, #337140, #337146, #337152, #337158, #337164, #337170, #337177, #337184, #337190, #337195, #337202, #337209, #337215, #337221, #337228, #337235, #337240, #337246, #337253, #337260, #337265, #337271, #337278, #337284, #337290, #337296, #337303, #337310, #337315, #337320, #337325, #337331, #337336, #337341, #337346, #337352, #337357, #337361, #337367, #337373, #337378, #337383, #337387, #337393, #337397, #337402, #337408, #337414, #337418, #337423, #337428, #337433, #337438, #337443, #337448, #337454, #337458, #337463, #337468, #337474, #337479, #337483, #337488, #337494, #337499, #337503, #337509, #337515, #337520, #337524, #337530, #337536, #337540, #337545, #337551, #337557, #337561, #337566, #337572, #337577, #337582, #337587, #337593, #337599, #337603, #337608, #337613, #337619, #337624, #337628, #337634, #337640, #337645, #337649, #337655, #337661, #337666, #337670, #337676, #337682, #337686, #337691, #337696 ),
 .UNSPECIFIED., .F., .F. ) 
 B_SPLINE_CURVE_WITH_KNOTS ( ( 3, 2, 2, 2, 2, 2, 2, 2, 2, 2, 2, 2, 2, 2, 2, 2, 2, 2, 2, 2, 2, 2, 2, 2, 2, 2, 2, 2, 2, 2, 2, 2, 2, 2, 2, 2, 2, 2, 2, 2, 2, 2, 2, 2, 2, 2, 2, 2, 2, 2, 2, 2, 2, 2, 2, 2, 2, 2, 2, 2, 2, 2, 2, 2, 2, 2, 2, 2, 2, 2, 2, 2, 3 ),
 ( 0.0000000000000000000, 0.01282051282051287700, 0.02564102564102575500, 0.03846153846153864400, 0.05128205128205150900, 0.06410256410256438800, 0.07692307692307728800, 0.08974358974359014600, 0.1025641025641030200, 0.1153846153846159200, 0.1282051282051287800, 0.1410256410256416900, 0.1538461538461545800, 0.1666666666666674100, 0.1794871794871802900, 0.1923076923076931800, 0.2051282051282060400, 0.2179487179487189500, 0.2307692307692318400, 0.2435897435897446900, 0.2564102564102575500, 0.2692307692307704400, 0.2820512820512833800, 0.2948717948717962700, 0.3076923076923091500, 0.3205128205128220400, 0.3333333333333348100, 0.3461538461538477000, 0.3589743589743605900, 0.3717948717948734700, 0.3846153846153863600, 0.3974358974358991900, 0.4102564102564120700, 0.4230769230769250200, 0.4358974358974379000, 0.4487179487179507900, 0.4615384615384636700, 0.4743589743589765000, 0.4871794871794893900, 0.5000000000000023300, 0.5128205128205151100, 0.5256410256410281000, 0.5384615384615408800, 0.5512820512820538800, 0.5641025641025667600, 0.5769230769230794300, 0.5897435897435925300, 0.6025641025641052000, 0.6153846153846183100, 0.6282051282051309700, 0.6410256410256440800, 0.6538461538461567400, 0.6666666666666696300, 0.6794871794871826200, 0.6923076923076954000, 0.7051282051282084000, 0.7179487179487211700, 0.7307692307692340600, 0.7435897435897469400, 0.7564102564102598300, 0.7692307692307727200, 0.7820512820512856000, 0.7948717948717983800, 0.8076923076923113700, 0.8205128205128241500, 0.8333333333333371500, 0.8461538461538500300, 0.8589743589743628100, 0.8717948717948758000, 0.8846153846153885800, 0.8974358974359015800, 0.9102564102564143500, 0.9230769230769273500 ),
 .UNSPECIFIED. ) 
 CURVE ( )  GEOMETRIC_REPRESENTATION_ITEM ( )  RATIONAL_B_SPLINE_CURVE ( ( 1.000000000000000000, 0.8660254037844387100, 1.000000000000000000, 0.8660254037844387100, 1.000000000000000000, 0.8660254037844387100, 1.000000000000000000, 0.8660254037844387100, 1.000000000000000000, 0.8660254037844387100, 1.000000000000000000, 0.8660254037844387100, 1.000000000000000000, 0.8660254037844387100, 1.000000000000000000, 0.8660254037844387100, 1.000000000000000000, 0.8660254037844387100, 1.000000000000000000, 0.8660254037844387100, 1.000000000000000000, 0.8660254037844387100, 1.000000000000000000, 0.8660254037844387100, 1.000000000000000000, 0.8660254037844387100, 1.000000000000000000, 0.8660254037844387100, 1.000000000000000000, 0.8660254037844387100, 1.000000000000000000, 0.8660254037844387100, 1.000000000000000000, 0.8660254037844387100, 1.000000000000000000, 0.8660254037844387100, 1.000000000000000000, 0.8660254037844387100, 1.000000000000000000, 0.8660254037844387100, 1.000000000000000000, 0.8660254037844387100, 1.000000000000000000, 0.8660254037844387100, 1.000000000000000000, 0.8660254037844387100, 1.000000000000000000, 0.8660254037844387100, 1.000000000000000000, 0.8660254037844387100, 1.000000000000000000, 0.8660254037844387100, 1.000000000000000000, 0.8660254037844387100, 1.000000000000000000, 0.8660254037844387100, 1.000000000000000000, 0.8660254037844387100, 1.000000000000000000, 0.8660254037844387100, 1.000000000000000000, 0.8660254037844387100, 1.000000000000000000, 0.8660254037844387100, 1.000000000000000000, 0.8660254037844387100, 1.000000000000000000, 0.8660254037844387100, 1.000000000000000000, 0.8660254037844387100, 1.000000000000000000, 0.8660254037844387100, 1.000000000000000000, 0.8660254037844387100, 1.000000000000000000, 0.8660254037844387100, 1.000000000000000000, 0.8660254037844387100, 1.000000000000000000, 0.8660254037844387100, 1.000000000000000000, 0.8660254037844387100, 1.000000000000000000, 0.8660254037844387100, 1.000000000000000000, 0.8660254037844387100, 1.000000000000000000, 0.8660254037844387100, 1.000000000000000000, 0.8660254037844387100, 1.000000000000000000, 0.8660254037844387100, 1.000000000000000000, 0.8660254037844387100, 1.000000000000000000, 0.8660254037844387100, 1.000000000000000000, 0.8660254037844387100, 1.000000000000000000, 0.8660254037844387100, 1.000000000000000000, 0.8660254037844387100, 1.000000000000000000, 0.8660254037844387100, 1.000000000000000000, 0.8660254037844387100, 1.000000000000000000, 0.8660254037844387100, 1.000000000000000000, 0.8660254037844387100, 1.000000000000000000, 0.8660254037844387100, 1.000000000000000000, 0.8660254037844387100, 1.000000000000000000, 0.8660254037844387100, 1.000000000000000000, 0.8660254037844387100, 1.000000000000000000, 0.8660254037844387100, 1.000000000000000000, 0.8660254037844387100, 1.000000000000000000, 0.8660254037844387100, 1.000000000000000000, 0.8660254037844387100, 1.000000000000000000, 0.8660254037844387100, 1.000000000000000000, 0.8660254037844387100, 1.000000000000000000, 0.8660254037844387100, 1.000000000000000000, 0.8660254037844387100, 1.000000000000000000, 0.8660254037844387100, 1.000000000000000000, 0.8660254037844387100, 1.000000000000000000, 0.8660254037844387100, 1.000000000000000000, 0.8660254037844387100, 1.000000000000000000, 0.8660254037843946300, 1.000000000000044200 ) ) 
 REPRESENTATION_ITEM ( '' )  );
#3136 = EDGE_CURVE ( 'NONE', #673002, #672975, #566420, .T. ) ;
#3137 = B_SPLINE_CURVE_WITH_KNOTS ( 'NONE', 3,
 ( #49718, #49571, #49585, #49730, #49737, #49743, #49747, #49752, #49759, #49766, #49772, #49779, #49787, #49795, #49801, #49810, #49817, #49824, #49830 ),
 .UNSPECIFIED., .F., .F.,
 ( 4, 1, 1, 1, 1, 1, 1, 1, 1, 1, 1, 1, 1, 1, 1, 1, 4 ),
 ( 0.0000000000000000000, 0.08809740005013644300, 0.1698753264136987400, 0.2462526873502497400, 0.3161905364665010300, 0.3815366821520642700, 0.4416100369377996500, 0.4974622457599312000, 0.5499224625056508000, 0.6010597073261841900, 0.6512506462232047200, 0.7029100494388690300, 0.7562030591956844200, 0.8119057804059556200, 0.8702406978371354200, 0.9328291587283174000, 1.000000000000000000 ),
 .UNSPECIFIED. ) ;
#3138 = EDGE_CURVE ( 'NONE', #672994, #672966, #566435, .T. ) ;
#3139 = EDGE_CURVE ( 'NONE', #672946, #672826, #566430, .T. ) ;
#3140 = EDGE_CURVE ( 'NONE', #672919, #672826, #566459, .T. ) ;
#3141 = EDGE_CURVE ( 'NONE', #672894, #672919, #566447, .T. ) ;
#3142 = EDGE_CURVE ( 'NONE', #673059, #673087, #566473, .T. ) ;
#3143 = EDGE_CURVE ( 'NONE', #673059, #673124, #566482, .T. ) ;
#3144 = EDGE_CURVE ( 'NONE', #673116, #673124, #566497, .T. ) ;
#3145 = FACE_OUTER_BOUND ( 'NONE', #391320, .T. ) ;
#3146 = EDGE_CURVE ( 'NONE', #673087, #673116, #566503, .T. ) ;
#3147 = PRESENTATION_STYLE_ASSIGNMENT (( #884842 ) ) ;
#3148 = EDGE_CURVE ( 'NONE', #673097, #673140, #566517, .T. ) ;
#3149 = SURFACE_STYLE_FILL_AREA ( #884835 ) ;
#3150 = EDGE_CURVE ( 'NONE', #673097, #673177, #566524, .T. ) ;
#3151 = COLOUR_RGB ( '',0.7529411764705882200, 0.7529411764705882200, 0.7529411764705882200 ) ;
#3152 = EDGE_CURVE ( 'NONE', #673162, #673177, #566540, .T. ) ;
#3153 = EDGE_CURVE ( 'NONE', #673140, #673162, #566547, .T. ) ;
#3154 = EDGE_CURVE ( 'NONE', #673147, #673187, #566562, .T. ) ;
#3155 = B_SPLINE_CURVE_WITH_KNOTS ( 'NONE', 3,
 ( #287915, #287768, #287927, #287931, #287935, #287942, #287948, #287954, #287960, #287965, #287970, #287974 ),
 .UNSPECIFIED., .F., .F.,
 ( 4, 2, 2, 2, 2, 4 ),
 ( 0.002560063630925295500, 0.003199860468054930900, 0.003839657305184571000, 0.004159555723749387400, 0.004479454142314204600, 0.005119250979443844300 ),
 .UNSPECIFIED. ) ;
#3156 = EDGE_CURVE ( 'NONE', #673147, #673059, #566571, .T. ) ;
#3157 = EDGE_CURVE ( 'NONE', #673187, #673087, #566592, .T. ) ;
#3158 = B_SPLINE_CURVE_WITH_KNOTS ( 'NONE', 3,
 ( #284282, #284275, #284306, #284311, #284320, #284326 ),
 .UNSPECIFIED., .F., .F.,
 ( 4, 2, 4 ),
 ( 3.836563635147117000E-016, 0.0005954588485531979700, 0.001190917697106012100 ),
 .UNSPECIFIED. ) ;
#3159 = EDGE_CURVE ( 'NONE', #673231, #673067, #566586, .T. ) ;
#3160 = EDGE_CURVE ( 'NONE', #673231, #673162, #566608, .T. ) ;
#3161 = EDGE_CURVE ( 'NONE', #673067, #673177, #566631, .T. ) ;
#3162 = UNCERTAINTY_MEASURE_WITH_UNIT (LENGTH_MEASURE( 1.000000000000000100E-005 ), #336686, 'distance_accuracy_value', 'NONE');
#3163 = EDGE_CURVE ( 'NONE', #673067, #673203, #566623, .T. ) ;
#3164 = EDGE_CURVE ( 'NONE', #673213, #673203, #566662, .T. ) ;
#3166 = EDGE_CURVE ( 'NONE', #673231, #673213, #566647, .T. ) ;
#3165 = PRESENTATION_STYLE_ASSIGNMENT (( #884893 ) ) ;
#3167 = B_SPLINE_CURVE_WITH_KNOTS ( 'NONE', 3,
 ( #49914, #49836, #49852, #49928, #49934, #49941, #49946 ),
 .UNSPECIFIED., .F., .F.,
 ( 4, 1, 1, 1, 4 ),
 ( 0.0000000000000000000, 0.1748925297932477600, 0.3998052323842610800, 0.6748762670822561200, 1.000000000000000000 ),
 .UNSPECIFIED. ) ;
#3168 = FACE_OUTER_BOUND ( 'NONE', #359834, .T. ) ;
#3169 = EDGE_CURVE ( 'NONE', #673067, #673231, #566679, .T. ) ;
#3170 = SURFACE_STYLE_FILL_AREA ( #884833 ) ;
#3171 = EDGE_CURVE ( 'NONE', #673203, #673213, #566701, .T. ) ;
#3172 = COLOUR_RGB ( '',0.0000000000000000000, 0.0000000000000000000, 0.0000000000000000000 ) ;
#3173 = EDGE_CURVE ( 'NONE', #673187, #673147, #566709, .T. ) ;
#3174 = EDGE_CURVE ( 'NONE', #673177, #673162, #566716, .T. ) ;
#3175 = B_SPLINE_CURVE_WITH_KNOTS ( 'NONE', 3,
 ( #69532, #69528, #69542, #69546, #69550, #69554, #69559, #69565, #69570, #69576, #69581, #69586, #69591, #69596, #69601, #69606, #69611, #69616, #69620 ),
 .UNSPECIFIED., .F., .F.,
 ( 4, 1, 1, 1, 1, 1, 1, 1, 1, 1, 1, 1, 1, 1, 1, 1, 4 ),
 ( 0.0000000000000000000, 0.06217863579053704800, 0.1211200068645764800, 0.1781887548879152200, 0.2329014292968162000, 0.2874057115160648100, 0.3416231183556449100, 0.3968778571746527900, 0.4537140157795334100, 0.5121392878672488300, 0.5723780498849385700, 0.6348956573830441000, 0.7004163573059859500, 0.7691097201835640500, 0.8417961801896073300, 0.9187705656862454900, 1.000000000000000000 ),
 .UNSPECIFIED. ) ;
#3176 = EDGE_CURVE ( 'NONE', #673087, #673059, #566725, .T. ) ;
#3177 = EDGE_CURVE ( 'NONE', #673140, #673097, #566732, .T. ) ;
#3178 = EDGE_CURVE ( 'NONE', #673124, #673116, #566740, .T. ) ;
#3179 = EDGE_CURVE ( 'NONE', #672826, #672919, #566747, .T. ) ;
#3180 = B_SPLINE_CURVE_WITH_KNOTS ( 'NONE', 3,
 ( #179467, #179237, #179484, #179489, #179493, #179498, #179503, #179509, #179513, #179517, #179521, #179526, #179530 ),
 .UNSPECIFIED., .F., .F.,
 ( 4, 1, 1, 1, 1, 1, 1, 1, 1, 1, 4 ),
 ( 0.0000000000000000000, 0.1241996726524863400, 0.2368296581100271200, 0.3394949853062826400, 0.4312535100312249200, 0.5114548721194184200, 0.5812230366234582000, 0.6404953748643708000, 0.6883082049320186100, 0.8503329734146883900, 1.000000000000000000 ),
 .UNSPECIFIED. ) ;
#3181 = EDGE_CURVE ( 'NONE', #673002, #672994, #566757, .T. ) ;
#3182 = EDGE_CURVE ( 'NONE', #672946, #672894, #566766, .T. ) ;
#3183 = EDGE_CURVE ( 'NONE', #672975, #672966, #566775, .T. ) ;
#3184 = EDGE_CURVE ( 'NONE', #673026, #673019, #566782, .T. ) ;
#3185 = B_SPLINE_CURVE_WITH_KNOTS ( 'NONE', 3,
 ( #175953, #175945, #175966, #175973, #175979, #175986, #175992, #175999, #176007, #176014, #176019, #176025, #176032, #176039, #176046, #176053, #176058, #176065, #176072 ),
 .UNSPECIFIED., .F., .F.,
 ( 4, 1, 1, 1, 1, 1, 1, 1, 1, 1, 1, 1, 1, 1, 1, 1, 4 ),
 ( 0.0000000000000000000, 0.04078184587225929000, 0.08086958872158650500, 0.1202681657882668500, 0.1601868504553518000, 0.2004597376386389700, 0.2422651778979079700, 0.2864592615494683800, 0.3329520837492630500, 0.3844305340495302000, 0.4433891253601056100, 0.5116814722136832100, 0.5890200255490080100, 0.6762451906507720400, 0.7737051914728236800, 0.8815677677819827600, 1.000000000000000000 ),
 .UNSPECIFIED. ) ;
#3186 = EDGE_CURVE ( 'NONE', #672880, #672937, #566790, .T. ) ;
#3187 = FACE_OUTER_BOUND ( 'NONE', #391334, .T. ) ;
#3189 = EDGE_CURVE ( 'NONE', #672816, #672904, #566799, .T. ) ;
#3188 = PRESENTATION_STYLE_ASSIGNMENT (( #884943 ) ) ;
#3190 = SURFACE_STYLE_FILL_AREA ( #884936 ) ;
#3191 = EDGE_CURVE ( 'NONE', #672842, #672626, #566809, .T. ) ;
#3192 = COLOUR_RGB ( '',0.7529411764705882200, 0.7529411764705882200, 0.7529411764705882200 ) ;
#3193 = EDGE_CURVE ( 'NONE', #672652, #672772, #566816, .T. ) ;
#3194 = EDGE_CURVE ( 'NONE', #672871, #672853, #566823, .T. ) ;
#3195 = EDGE_CURVE ( 'NONE', #673240, #673305, #566831, .T. ) ;
#3196 = EDGE_CURVE ( 'NONE', #673281, #673240, #566686, .T. ) ;
#3197 = EDGE_CURVE ( 'NONE', #673305, #673323, #566855, .T. ) ;
#3198 = EDGE_CURVE ( 'NONE', #673281, #673323, #566863, .T. ) ;
#3199 = EDGE_CURVE ( 'NONE', #673257, #673299, #566839, .T. ) ;
#3200 = UNCERTAINTY_MEASURE_WITH_UNIT (LENGTH_MEASURE( 1.000000000000000100E-005 ), #180025, 'distance_accuracy_value', 'NONE');
#3201 = EDGE_CURVE ( 'NONE', #673299, #673323, #566872, .T. ) ;
#3202 = EDGE_CURVE ( 'NONE', #673257, #673305, #566894, .T. ) ;
#3203 = EDGE_CURVE ( 'NONE', #673360, #673041, #566887, .T. ) ;
#3204 = EDGE_CURVE ( 'NONE', #673041, #673240, #566910, .T. ) ;
#3205 = FACE_OUTER_BOUND ( 'NONE', #434358, .T. ) ;
#3206 = EDGE_CURVE ( 'NONE', #673360, #673281, #566936, .T. ) ;
#3207 = PRESENTATION_STYLE_ASSIGNMENT (( #885003 ) ) ;
#3209 = EDGE_CURVE ( 'NONE', #673041, #673360, #566927, .T. ) ;
#3208 = SURFACE_STYLE_FILL_AREA ( #884932 ) ;
#3210 = COLOUR_RGB ( '',1.000000000000000000, 0.9490196078431372100, 0.9098039215686274400 ) ;
#3211 = EDGE_CURVE ( 'NONE', #673299, #673257, #566968, .T. ) ;
#3212 = EDGE_CURVE ( 'NONE', #673240, #673281, #566976, .T. ) ;
#3213 = EDGE_CURVE ( 'NONE', #673323, #673305, #566985, .T. ) ;
#3214 = EDGE_CURVE ( 'NONE', #673331, #673419, #566993, .T. ) ;
#3215 = EDGE_CURVE ( 'NONE', #673267, #673331, #566953, .T. ) ;
#3216 = EDGE_CURVE ( 'NONE', #673419, #673427, #567016, .T. ) ;
#3217 = EDGE_CURVE ( 'NONE', #673427, #673445, #567023, .T. ) ;
#3218 = EDGE_CURVE ( 'NONE', #673379, #673445, #567030, .T. ) ;
#3219 = EDGE_CURVE ( 'NONE', #673379, #673267, #567001, .T. ) ;
#3220 = EDGE_CURVE ( 'NONE', #673404, #673453, #567049, .T. ) ;
#3221 = EDGE_CURVE ( 'NONE', #673453, #673498, #567037, .T. ) ;
#3222 = FACE_OUTER_BOUND ( 'NONE', #391342, .T. ) ;
#3223 = EDGE_CURVE ( 'NONE', #673445, #673498, #567065, .T. ) ;
#3224 = PRESENTATION_STYLE_ASSIGNMENT (( #885061 ) ) ;
#3225 = EDGE_CURVE ( 'NONE', #673404, #673427, #567082, .T. ) ;
#3226 = SURFACE_STYLE_FILL_AREA ( #885050 ) ;
#3228 = EDGE_CURVE ( 'NONE', #673507, #673469, #567058, .T. ) ;
#3227 = COLOUR_RGB ( '',0.7529411764705882200, 0.7529411764705882200, 0.7529411764705882200 ) ;
#3229 = EDGE_CURVE ( 'NONE', #673469, #673539, #567089, .T. ) ;
#3230 = EDGE_CURVE ( 'NONE', #673524, #673539, #567112, .T. ) ;
#3231 = UNCERTAINTY_MEASURE_WITH_UNIT (LENGTH_MEASURE( 1.000000000000000100E-005 ), #236250, 'distance_accuracy_value', 'NONE');
#3232 = EDGE_CURVE ( 'NONE', #673524, #673507, #567129, .T. ) ;
#3233 = EDGE_CURVE ( 'NONE', #673478, #673507, #567136, .T. ) ;
#3234 = EDGE_CURVE ( 'NONE', #673469, #673478, #567104, .T. ) ;
#3235 = EDGE_CURVE ( 'NONE', #673453, #673404, #567149, .T. ) ;
#3236 = EDGE_CURVE ( 'NONE', #673331, #673524, #567164, .T. ) ;
#3237 = EDGE_CURVE ( 'NONE', #673478, #673267, #877802, .T. ) ;
#3238 = EDGE_CURVE ( 'NONE', #673539, #673379, #567155, .T. ) ;
#3239 = EDGE_CURVE ( 'NONE', #673498, #673419, #567182, .T. ) ;
#3240 = FACE_OUTER_BOUND ( 'NONE', #357367, .T. ) ;
#3241 = EDGE_CURVE ( 'NONE', #673351, #673594, #567189, .T. ) ;
#3242 = PRESENTATION_STYLE_ASSIGNMENT (( #885120 ) ) ;
#3243 = EDGE_CURVE ( 'NONE', #673547, #673351, #567173, .T. ) ;
#3244 = SURFACE_STYLE_FILL_AREA ( #885045 ) ;
#3245 = EDGE_CURVE ( 'NONE', #673594, #673612, #877813, .T. ) ;
#3246 = COLOUR_RGB ( '',0.0000000000000000000, 0.0000000000000000000, 0.0000000000000000000 ) ;
#3247 = EDGE_CURVE ( 'NONE', #673612, #673623, #872927, .T. ) ;
#3248 = EDGE_CURVE ( 'NONE', #673623, #673637, #567198, .T. ) ;
#3249 = EDGE_CURVE ( 'NONE', #673387, #673637, #873483, .T. ) ;
#3250 = EDGE_CURVE ( 'NONE', #673387, #673659, #878156, .T. ) ;
#3251 = EDGE_CURVE ( 'NONE', #673659, #673676, #877154, .T. ) ;
#3252 = EDGE_CURVE ( 'NONE', #673547, #673676, #567220, .T. ) ;
#3253 = EDGE_CURVE ( 'NONE', #673652, #673571, #567236, .T. ) ;
#3254 = EDGE_CURVE ( 'NONE', #673571, #673709, #567229, .T. ) ;
#3255 = EDGE_CURVE ( 'NONE', #673709, #673623, #873594, .T. ) ;
#3256 = EDGE_CURVE ( 'NONE', #673652, #673612, #567250, .T. ) ;
#3257 = FACE_OUTER_BOUND ( 'NONE', #391233, .T. ) ;
#3258 = EDGE_CURVE ( 'NONE', #673730, #673351, #567274, .T. ) ;
#3259 = PRESENTATION_STYLE_ASSIGNMENT (( #885181 ) ) ;
#3260 = FILL_AREA_STYLE_COLOUR ( '', #886043 ) ;
#3261 = EDGE_CURVE ( 'NONE', #673730, #673547, #567243, .T. ) ;
#3262 = SURFACE_STYLE_FILL_AREA ( #885169 ) ;
#3263 = EDGE_CURVE ( 'NONE', #673351, #673547, #567281, .T. ) ;
#3264 = PLANE ( 'NONE',  #548746 ) ;
#3265 = COLOUR_RGB ( '',0.7529411764705882200, 0.7529411764705882200, 0.7529411764705882200 ) ;
#3266 = FILL_AREA_STYLE_COLOUR ( '', #886103 ) ;
#3267 = EDGE_CURVE ( 'NONE', #673586, #673562, #877373, .T. ) ;
#3268 = FILL_AREA_STYLE ('',( #3260 ) ) ;
#3269 = EDGE_CURVE ( 'NONE', #673562, #673777, #567315, .T. ) ;
#3270 = SURFACE_SIDE_STYLE ('',( #886037 ) ) ;
#3271 = EDGE_CURVE ( 'NONE', #673759, #673777, #873296, .T. ) ;
#3272 = SURFACE_STYLE_USAGE ( .BOTH. , #3270 ) ;
#3274 = UNCERTAINTY_MEASURE_WITH_UNIT (LENGTH_MEASURE( 1.000000000000000100E-005 ), #285084, 'distance_accuracy_value', 'NONE');
#3273 =( LENGTH_UNIT ( ) NAMED_UNIT ( * ) SI_UNIT ( .MILLI., .METRE. ) );
#3275 = EDGE_CURVE ( 'NONE', #673759, #673799, #567297, .T. ) ;
#3276 =( NAMED_UNIT ( * ) PLANE_ANGLE_UNIT ( ) SI_UNIT ( $, .RADIAN. ) );
#3277 = EDGE_CURVE ( 'NONE', #673799, #673586, #874339, .T. ) ;
#3278 =( NAMED_UNIT ( * ) SI_UNIT ( $, .STERADIAN. ) SOLID_ANGLE_UNIT ( ) );
#3279 = EDGE_CURVE ( 'NONE', #673701, #673683, #567348, .T. ) ;
#3280 = PLANE ( 'NONE',  #548773 ) ;
#3281 = EDGE_CURVE ( 'NONE', #673683, #673571, #567356, .T. ) ;
#3282 = CARTESIAN_POINT ( 'NONE',  ( 19.43099999999999000, 11.69501742093541800, -0.6350000000000000100 ) ) ;
#3283 = EDGE_CURVE ( 'NONE', #673701, #673652, #567332, .T. ) ;
#3284 = DIRECTION ( 'NONE',  ( -0.0000000000000000000, 0.8660254037844389300, -0.4999999999999996100 ) ) ;
#3285 = EDGE_CURVE ( 'NONE', #673828, #673739, #567340, .T. ) ;
#3286 = DIRECTION ( 'NONE',  ( 0.0000000000000000000, 0.4999999999999995600, 0.8660254037844388200 ) ) ;
#3287 = CARTESIAN_POINT ( 'NONE',  ( -9.465066224012485200, 22.85999999999999900, 14.95830185539611000 ) ) ;
#3288 = EDGE_CURVE ( 'NONE', #673739, #673586, #567367, .T. ) ;
#3289 = FACE_OUTER_BOUND ( 'NONE', #438967, .T. ) ;
#3290 = EDGE_CURVE ( 'NONE', #673799, #673828, #875233, .T. ) ;
#3291 = FILL_AREA_STYLE ('',( #3314 ) ) ;
#3292 = PRESENTATION_STYLE_ASSIGNMENT (( #885237 ) ) ;
#3293 = EDGE_CURVE ( 'NONE', #673701, #673805, #567388, .T. ) ;
#3294 = FILL_AREA_STYLE ('',( #3266 ) ) ;
#3295 = SURFACE_STYLE_FILL_AREA ( #885164 ) ;
#3296 = SURFACE_SIDE_STYLE ('',( #886097 ) ) ;
#3297 = EDGE_CURVE ( 'NONE', #673805, #673875, #875217, .T. ) ;
#3298 = COLOUR_RGB ( '',1.000000000000000000, 0.9490196078431372100, 0.9098039215686274400 ) ;
#3299 = SURFACE_STYLE_USAGE ( .BOTH. , #3296 ) ;
#3300 = EDGE_CURVE ( 'NONE', #673875, #673893, #876579, .T. ) ;
#3301 =( LENGTH_UNIT ( ) NAMED_UNIT ( * ) SI_UNIT ( .MILLI., .METRE. ) );
#3302 = B_SPLINE_CURVE_WITH_KNOTS ( 'NONE', 3,
 ( #231080, #231206, #231221, #231227, #231235, #231243, #231252, #231258 ),
 .UNSPECIFIED., .F., .F.,
 ( 4, 2, 2, 4 ),
 ( -0.001789254241268009800, -0.0008946271206340075000, -0.0004473135603170034800, 4.336808689942017700E-019 ),
 .UNSPECIFIED. ) ;
#3303 = EDGE_CURVE ( 'NONE', #673893, #673902, #875027, .T. ) ;
#3304 =( NAMED_UNIT ( * ) PLANE_ANGLE_UNIT ( ) SI_UNIT ( $, .RADIAN. ) );
#3305 =( NAMED_UNIT ( * ) SI_UNIT ( $, .STERADIAN. ) SOLID_ANGLE_UNIT ( ) );
#3306 = EDGE_CURVE ( 'NONE', #673683, #673902, #567381, .T. ) ;
#3307 =( BOUNDED_CURVE ( )  B_SPLINE_CURVE ( 2, ( #337986, #337981, #337999, #338003, #338009, #338015, #338019, #338024, #338029, #338035, #338040, #338045, #338051, #338057, #338061, #338065, #338071, #338077, #338082, #338087, #338092, #338098, #338102, #338107, #338113, #338119, #338124, #338129, #338134, #338139, #338144, #338149, #338155, #338160, #338165, #338170, #338175, #338181, #338186, #338191, #338197, #338202, #338206, #338210, #338216, #338222, #338227, #338231, #338237, #338243, #338246, #338251, #338257, #338263, #338268, #338272, #338278, #338283, #338288, #338293, #338298, #338304, #338308, #338312, #338317, #338323, #338328, #338333, #338339, #338345, #338349, #338353, #338359, #338365, #338370, #338375, #338381, #338387, #338391, #338396, #338402, #338408, #338413, #338418, #338424, #338429, #338434, #338439, #338445, #338451, #338456, #338461, #338466, #338472, #338477, #338482, #338488, #338494, #338499, #338503, #338509, #338515, #338520, #338525, #338531, #338536, #338539, #338543, #338549, #338555, #338559, #338564, #338570, #338575, #338580, #338585, #338591, #338596, #338600, #338605, #338610, #338616, #338620, #338623, #338629, #338635, #338640, #338645, #338652, #338659, #338664, #338668, #338675, #338682, #338686, #338692, #338698, #338705, #338711, #338716, #338723, #338729, #338735, #338741, #338747 ),
 .UNSPECIFIED., .F., .F. ) 
 B_SPLINE_CURVE_WITH_KNOTS ( ( 3, 2, 2, 2, 2, 2, 2, 2, 2, 2, 2, 2, 2, 2, 2, 2, 2, 2, 2, 2, 2, 2, 2, 2, 2, 2, 2, 2, 2, 2, 2, 2, 2, 2, 2, 2, 2, 2, 2, 2, 2, 2, 2, 2, 2, 2, 2, 2, 2, 2, 2, 2, 2, 2, 2, 2, 2, 2, 2, 2, 2, 2, 2, 2, 2, 2, 2, 2, 2, 2, 2, 2, 3 ),
 ( 0.0000000000000000000, 0.01282051282051290200, 0.02564102564102580300, 0.03846153846153870700, 0.05128205128205160600, 0.06410256410256451300, 0.07692307692307741300, 0.08974358974359031300, 0.1025641025641032100, 0.1153846153846161300, 0.1282051282051290300, 0.1410256410256419100, 0.1538461538461548300, 0.1666666666666677100, 0.1794871794871806300, 0.1923076923076935400, 0.2051282051282064300, 0.2179487179487193400, 0.2307692307692322500, 0.2435897435897451400, 0.2564102564102580500, 0.2692307692307709400, 0.2820512820512838200, 0.2948717948717967700, 0.3076923076923096500, 0.3205128205128225900, 0.3333333333333354200, 0.3461538461538483100, 0.3589743589743612500, 0.3717948717948741400, 0.3846153846153870800, 0.3974358974358999100, 0.4102564102564128500, 0.4230769230769257400, 0.4358974358974386800, 0.4487179487179515600, 0.4615384615384645100, 0.4743589743589773400, 0.4871794871794902800, 0.5000000000000032200, 0.5128205128205161100, 0.5256410256410289900, 0.5384615384615418800, 0.5512820512820547600, 0.5641025641025676500, 0.5769230769230805400, 0.5897435897435935300, 0.6025641025641063100, 0.6153846153846193000, 0.6282051282051321900, 0.6410256410256451900, 0.6538461538461579600, 0.6666666666666708500, 0.6794871794871838500, 0.6923076923076966200, 0.7051282051282096200, 0.7179487179487225000, 0.7307692307692353900, 0.7435897435897482800, 0.7564102564102611600, 0.7692307692307741600, 0.7820512820512870400, 0.7948717948717998200, 0.8076923076923128200, 0.8205128205128257000, 0.8333333333333385900, 0.8461538461538514700, 0.8589743589743643600, 0.8717948717948773600, 0.8846153846153901300, 0.8974358974359031300, 0.9102564102564160200, 0.9230769230769290100 ),
 .UNSPECIFIED. ) 
 CURVE ( )  GEOMETRIC_REPRESENTATION_ITEM ( )  RATIONAL_B_SPLINE_CURVE ( ( 1.000000000000000000, 0.8660254037844387100, 1.000000000000000000, 0.8660254037844387100, 1.000000000000000000, 0.8660254037844387100, 1.000000000000000000, 0.8660254037844387100, 1.000000000000000000, 0.8660254037844387100, 1.000000000000000000, 0.8660254037844387100, 1.000000000000000000, 0.8660254037844387100, 1.000000000000000000, 0.8660254037844387100, 1.000000000000000000, 0.8660254037844387100, 1.000000000000000000, 0.8660254037844387100, 1.000000000000000000, 0.8660254037844387100, 1.000000000000000000, 0.8660254037844387100, 1.000000000000000000, 0.8660254037844387100, 1.000000000000000000, 0.8660254037844387100, 1.000000000000000000, 0.8660254037844387100, 1.000000000000000000, 0.8660254037844387100, 1.000000000000000000, 0.8660254037844387100, 1.000000000000000000, 0.8660254037844387100, 1.000000000000000000, 0.8660254037844387100, 1.000000000000000000, 0.8660254037844387100, 1.000000000000000000, 0.8660254037844387100, 1.000000000000000000, 0.8660254037844387100, 1.000000000000000000, 0.8660254037844387100, 1.000000000000000000, 0.8660254037844387100, 1.000000000000000000, 0.8660254037844387100, 1.000000000000000000, 0.8660254037844387100, 1.000000000000000000, 0.8660254037844387100, 1.000000000000000000, 0.8660254037844387100, 1.000000000000000000, 0.8660254037844387100, 1.000000000000000000, 0.8660254037844387100, 1.000000000000000000, 0.8660254037844387100, 1.000000000000000000, 0.8660254037844387100, 1.000000000000000000, 0.8660254037844387100, 1.000000000000000000, 0.8660254037844387100, 1.000000000000000000, 0.8660254037844387100, 1.000000000000000000, 0.8660254037844387100, 1.000000000000000000, 0.8660254037844387100, 1.000000000000000000, 0.8660254037844387100, 1.000000000000000000, 0.8660254037844387100, 1.000000000000000000, 0.8660254037844387100, 1.000000000000000000, 0.8660254037844387100, 1.000000000000000000, 0.8660254037844387100, 1.000000000000000000, 0.8660254037844387100, 1.000000000000000000, 0.8660254037844387100, 1.000000000000000000, 0.8660254037844387100, 1.000000000000000000, 0.8660254037844387100, 1.000000000000000000, 0.8660254037844387100, 1.000000000000000000, 0.8660254037844387100, 1.000000000000000000, 0.8660254037844387100, 1.000000000000000000, 0.8660254037844387100, 1.000000000000000000, 0.8660254037844387100, 1.000000000000000000, 0.8660254037844387100, 1.000000000000000000, 0.8660254037844387100, 1.000000000000000000, 0.8660254037844387100, 1.000000000000000000, 0.8660254037844387100, 1.000000000000000000, 0.8660254037844387100, 1.000000000000000000, 0.8660254037844387100, 1.000000000000000000, 0.8660254037844387100, 1.000000000000000000, 0.8660254037844387100, 1.000000000000000000, 0.8660254037844387100, 1.000000000000000000, 0.8660254037844387100, 1.000000000000000000, 0.8660254037844387100, 1.000000000000000000, 0.8660254037844387100, 1.000000000000000000, 0.8660254037844387100, 1.000000000000000000, 0.8660254037844387100, 1.000000000000000000, 0.8660254037844387100, 1.000000000000000000, 0.8660254037844387100, 1.000000000000000000, 0.8660254037844387100, 1.000000000000000000, 0.8660254037844387100, 1.000000000000000000, 0.8660254037844387100, 1.000000000000000000, 0.8660254037844387100, 1.000000000000000000, 0.8660254037843772000, 1.000000000000061500 ) ) 
 REPRESENTATION_ITEM ( '' )  );
#3308 = EDGE_CURVE ( 'NONE', #673875, #673846, #567421, .T. ) ;
#3309 = CARTESIAN_POINT ( 'NONE',  ( 19.43099999999999000, 10.96178257906459300, -0.6349999999999999000 ) ) ;
#3310 = EDGE_CURVE ( 'NONE', #673846, #673927, #874808, .T. ) ;
#3311 = DIRECTION ( 'NONE',  ( 0.0000000000000000000, -1.478656101119251100E-016, -1.000000000000000000 ) ) ;
#3312 = DIRECTION ( 'NONE',  ( 0.0000000000000000000, 1.000000000000000000, -1.478656101119251100E-016 ) ) ;
#3313 = EDGE_CURVE ( 'NONE', #673927, #673942, #874624, .T. ) ;
#3314 = FILL_AREA_STYLE_COLOUR ( '', #886163 ) ;
#3315 = EDGE_CURVE ( 'NONE', #673942, #673950, #876275, .T. ) ;
#3316 = EDGE_CURVE ( 'NONE', #673893, #673950, #567428, .T. ) ;
#3317 = PLANE ( 'NONE',  #548797 ) ;
#3318 = FILL_AREA_STYLE ('',( #3342 ) ) ;
#3319 = EDGE_CURVE ( 'NONE', #673918, #673855, #567454, .T. ) ;
#3320 = SURFACE_SIDE_STYLE ('',( #886158 ) ) ;
#3321 = EDGE_CURVE ( 'NONE', #673855, #673942, #567407, .T. ) ;
#3322 = SURFACE_STYLE_USAGE ( .BOTH. , #3320 ) ;
#3323 = COLOUR_RGB ( '',0.7529411764705882200, 0.7529411764705882200, 0.7529411764705882200 ) ;
#3324 = EDGE_CURVE ( 'NONE', #673918, #673927, #567469, .T. ) ;
#3325 =( LENGTH_UNIT ( ) NAMED_UNIT ( * ) SI_UNIT ( .MILLI., .METRE. ) );
#3326 = FACE_OUTER_BOUND ( 'NONE', #391382, .T. ) ;
#3327 =( NAMED_UNIT ( * ) PLANE_ANGLE_UNIT ( ) SI_UNIT ( $, .RADIAN. ) );
#3328 = EDGE_CURVE ( 'NONE', #673989, #673783, #567462, .T. ) ;
#3330 =( NAMED_UNIT ( * ) SI_UNIT ( $, .STERADIAN. ) SOLID_ANGLE_UNIT ( ) );
#3329 = PRESENTATION_STYLE_ASSIGNMENT (( #885291 ) ) ;
#3331 = EDGE_CURVE ( 'NONE', #673783, #673855, #567484, .T. ) ;
#3332 = SURFACE_STYLE_FILL_AREA ( #885227 ) ;
#3333 = EDGE_CURVE ( 'NONE', #673989, #673918, #567507, .T. ) ;
#3334 = CARTESIAN_POINT ( 'NONE',  ( 14.96123042529561400, 22.85999999999999600, -9.467994793911989500 ) ) ;
#3335 = CYLINDRICAL_SURFACE ( 'NONE', #850389, 2.749999999999999600 ) ;
#3336 = CARTESIAN_POINT ( 'NONE',  ( 19.43099999999999000, 10.22854773719376800, 0.6350000000000002300 ) ) ;
#3337 = EDGE_CURVE ( 'NONE', #673989, #673963, #567502, .T. ) ;
#3338 = DIRECTION ( 'NONE',  ( -1.000000000000000000, -0.0000000000000000000, -0.0000000000000000000 ) ) ;
#3339 = EDGE_CURVE ( 'NONE', #673963, #674030, #878461, .T. ) ;
#3340 = DIRECTION ( 'NONE',  ( 0.0000000000000000000, 0.0000000000000000000, -1.000000000000000000 ) ) ;
#3341 = EDGE_CURVE ( 'NONE', #674030, #674036, #879180, .T. ) ;
#3342 = FILL_AREA_STYLE_COLOUR ( '', #886219 ) ;
#3343 = EDGE_CURVE ( 'NONE', #674036, #674051, #878719, .T. ) ;
#3344 = PLANE ( 'NONE',  #548826 ) ;
#3345 = EDGE_CURVE ( 'NONE', #673783, #674051, #567536, .T. ) ;
#3346 = FILL_AREA_STYLE ('',( #3368 ) ) ;
#3347 = EDGE_CURVE ( 'NONE', #674030, #674007, #567563, .T. ) ;
#3348 = SURFACE_SIDE_STYLE ('',( #886213 ) ) ;
#3349 = SURFACE_STYLE_USAGE ( .BOTH. , #3348 ) ;
#3350 = EDGE_CURVE ( 'NONE', #674007, #674074, #877703, .T. ) ;
#3351 =( LENGTH_UNIT ( ) NAMED_UNIT ( * ) SI_UNIT ( .MILLI., .METRE. ) );
#3352 = EDGE_CURVE ( 'NONE', #674074, #674081, #878772, .T. ) ;
#3353 =( NAMED_UNIT ( * ) PLANE_ANGLE_UNIT ( ) SI_UNIT ( $, .RADIAN. ) );
#3354 = EDGE_CURVE ( 'NONE', #674081, #674096, #878781, .T. ) ;
#3355 =( NAMED_UNIT ( * ) SI_UNIT ( $, .STERADIAN. ) SOLID_ANGLE_UNIT ( ) );
#3356 = EDGE_CURVE ( 'NONE', #674036, #674096, #567571, .T. ) ;
#3357 = CARTESIAN_POINT ( 'NONE',  ( 18.01451750645912500, 18.54199999999999400, -12.52128187507549700 ) ) ;
#3358 = FACE_OUTER_BOUND ( 'NONE', #357748, .T. ) ;
#3359 = EDGE_CURVE ( 'NONE', #674058, #674015, #567592, .T. ) ;
#3360 = CARTESIAN_POINT ( 'NONE',  ( 20.44699999999998900, 11.69501742093541800, -0.6350000000000000100 ) ) ;
#3361 = PRESENTATION_STYLE_ASSIGNMENT (( #885345 ) ) ;
#3362 = EDGE_CURVE ( 'NONE', #674015, #674081, #567521, .T. ) ;
#3363 = DIRECTION ( 'NONE',  ( -0.7071067811865490200, 0.6123724356957934700, -0.3535533905932727900 ) ) ;
#3364 = SURFACE_STYLE_FILL_AREA ( #885283 ) ;
#3365 = DIRECTION ( 'NONE',  ( -0.6546536707079757500, -0.7559289460184557300, 0.0000000000000000000 ) ) ;
#3366 = EDGE_CURVE ( 'NONE', #674058, #674074, #567608, .T. ) ;
#3367 = COLOUR_RGB ( '',0.0000000000000000000, 0.0000000000000000000, 0.0000000000000000000 ) ;
#3368 = FILL_AREA_STYLE_COLOUR ( '', #886283 ) ;
#3369 = EDGE_CURVE ( 'NONE', #674137, #673821, #567599, .T. ) ;
#3370 = EDGE_CURVE ( 'NONE', #673821, #674015, #567623, .T. ) ;
#3371 = PLANE ( 'NONE',  #548851 ) ;
#3372 = B_SPLINE_CURVE_WITH_KNOTS ( 'NONE', 3,
 ( #287422, #287417, #287432, #287436 ),
 .UNSPECIFIED., .F., .F.,
 ( 4, 4 ),
 ( 0.0000000000000000000, 0.0007185362392230049900 ),
 .UNSPECIFIED. ) ;
#3373 = FILL_AREA_STYLE_COLOUR ( '', #886346 ) ;
#3374 = EDGE_CURVE ( 'NONE', #674137, #674058, #567645, .T. ) ;
#3375 = SURFACE_SIDE_STYLE ('',( #886277 ) ) ;
#3376 = EDGE_CURVE ( 'NONE', #674137, #674114, #567637, .T. ) ;
#3377 = SURFACE_STYLE_USAGE ( .BOTH. , #3375 ) ;
#3378 = EDGE_CURVE ( 'NONE', #674114, #674166, #878660, .T. ) ;
#3379 =( LENGTH_UNIT ( ) NAMED_UNIT ( * ) SI_UNIT ( .MILLI., .METRE. ) );
#3380 =( NAMED_UNIT ( * ) PLANE_ANGLE_UNIT ( ) SI_UNIT ( $, .RADIAN. ) );
#3381 = EDGE_CURVE ( 'NONE', #674166, #674181, #878787, .T. ) ;
#3382 =( NAMED_UNIT ( * ) SI_UNIT ( $, .STERADIAN. ) SOLID_ANGLE_UNIT ( ) );
#3383 = EDGE_CURVE ( 'NONE', #674181, #674187, #878765, .T. ) ;
#3384 = EDGE_CURVE ( 'NONE', #673821, #674187, #567676, .T. ) ;
#3385 = PLANE ( 'NONE',  #548879 ) ;
#3386 = CARTESIAN_POINT ( 'NONE',  ( 20.44699999999998900, 12.06163484187083100, 3.471525321536261800E-016 ) ) ;
#3387 = EDGE_CURVE ( 'NONE', #674166, #674144, #567697, .T. ) ;
#3388 = DIRECTION ( 'NONE',  ( -0.7071067811865489100, 0.6123724356957934700, 0.3535533905932731800 ) ) ;
#3389 = EDGE_CURVE ( 'NONE', #674144, #674215, #878790, .T. ) ;
#3390 = DIRECTION ( 'NONE',  ( -0.6546536707079757500, -0.7559289460184556200, 0.0000000000000000000 ) ) ;
#3391 = EDGE_CURVE ( 'NONE', #674215, #674224, #875917, .T. ) ;
#3392 = PLANE ( 'NONE',  #548904 ) ;
#3393 = CARTESIAN_POINT ( 'NONE',  ( 18.01451750645912500, 16.70747019510465100, -12.52128187507549300 ) ) ;
#3394 = EDGE_CURVE ( 'NONE', #674224, #674238, #877819, .T. ) ;
#3395 = PRESENTATION_STYLE_ASSIGNMENT (( #885421 ) ) ;
#3396 = EDGE_CURVE ( 'NONE', #674181, #674238, #567704, .T. ) ;
#3397 = FILL_AREA_STYLE_COLOUR ( '', #886406 ) ;
#3398 = SURFACE_STYLE_FILL_AREA ( #885415 ) ;
#3399 = EDGE_CURVE ( 'NONE', #674202, #674159, #567729, .T. ) ;
#3400 = FILL_AREA_STYLE ('',( #3373 ) ) ;
#3401 = COLOUR_RGB ( '',0.7529411764705882200, 0.7529411764705882200, 0.7529411764705882200 ) ;
#3402 = SURFACE_SIDE_STYLE ('',( #886340 ) ) ;
#3403 = EDGE_CURVE ( 'NONE', #674159, #674224, #567662, .T. ) ;
#3404 = FACE_OUTER_BOUND ( 'NONE', #391392, .T. ) ;
#3405 = SURFACE_STYLE_USAGE ( .BOTH. , #3402 ) ;
#3406 = EDGE_CURVE ( 'NONE', #674202, #674215, #567746, .T. ) ;
#3407 =( LENGTH_UNIT ( ) NAMED_UNIT ( * ) SI_UNIT ( .MILLI., .METRE. ) );
#3408 = EDGE_CURVE ( 'NONE', #674268, #673972, #567737, .T. ) ;
#3409 =( NAMED_UNIT ( * ) PLANE_ANGLE_UNIT ( ) SI_UNIT ( $, .RADIAN. ) );
#3410 =( NAMED_UNIT ( * ) SI_UNIT ( $, .STERADIAN. ) SOLID_ANGLE_UNIT ( ) );
#3411 = EDGE_CURVE ( 'NONE', #673972, #674159, #567759, .T. ) ;
#3412 = EDGE_CURVE ( 'NONE', #674268, #674202, #567780, .T. ) ;
#3413 = CARTESIAN_POINT ( 'NONE',  ( 20.44699999999998900, 10.96178257906459300, -0.6349999999999999000 ) ) ;
#3414 = EDGE_CURVE ( 'NONE', #674268, #674248, #567772, .T. ) ;
#3415 = DIRECTION ( 'NONE',  ( -0.7071067811865489100, -1.045567756144282200E-016, -0.7071067811865462400 ) ) ;
#3416 = DIRECTION ( 'NONE',  ( 0.7071067811865462400, 0.0000000000000000000, -0.7071067811865489100 ) ) ;
#3417 = EDGE_CURVE ( 'NONE', #674248, #674304, #878973, .T. ) ;
#3418 = CARTESIAN_POINT ( 'NONE',  ( -21.58920599372791600, -17.00031645569620800, 15.22850354530026000 ) ) ;
#3419 = EDGE_CURVE ( 'NONE', #674304, #674316, #877712, .T. ) ;
#3420 = EDGE_CURVE ( 'NONE', #674282, #674316, #876036, .T. ) ;
#3421 = FILL_AREA_STYLE ('',( #3445 ) ) ;
#3422 = FILL_AREA_STYLE ('',( #3397 ) ) ;
#3423 = EDGE_CURVE ( 'NONE', #674122, #674282, #873066, .T. ) ;
#3424 = B_SPLINE_CURVE_WITH_KNOTS ( 'NONE', 3,
 ( #69625, #69411, #69638, #69644, #69647, #69654, #69659, #69666, #69671, #69676, #69681, #69687, #69692, #69698, #69705, #69710, #69716, #69723, #69729 ),
 .UNSPECIFIED., .F., .F.,
 ( 4, 1, 1, 1, 1, 1, 1, 1, 1, 1, 1, 1, 1, 1, 1, 1, 4 ),
 ( 0.0000000000000000000, 0.06658835078578460900, 0.1301133030318009400, 0.1920402986500373800, 0.2516006985173727700, 0.3103136259403682700, 0.3681464005599247600, 0.4263378706470411500, 0.4847053512863171400, 0.5434257658523267100, 0.6030550160108492100, 0.6641241895697359600, 0.7261055870050540100, 0.7908370773143116300, 0.8572314853148163000, 0.9268831506768631100, 1.000000000000000000 ),
 .UNSPECIFIED. ) ;
#3425 = SURFACE_SIDE_STYLE ('',( #886400 ) ) ;
#3427 = EDGE_CURVE ( 'NONE', #674122, #674348, #881160, .T. ) ;
#3426 = FACE_OUTER_BOUND ( 'NONE', #440880, .T. ) ;
#3428 = SURFACE_STYLE_USAGE ( .BOTH. , #3425 ) ;
#3429 = PRESENTATION_STYLE_ASSIGNMENT (( #885469 ) ) ;
#3430 = EDGE_CURVE ( 'NONE', #674348, #674364, #875967, .T. ) ;
#3431 =( LENGTH_UNIT ( ) NAMED_UNIT ( * ) SI_UNIT ( .MILLI., .METRE. ) );
#3432 = SURFACE_STYLE_FILL_AREA ( #885411 ) ;
#3433 =( NAMED_UNIT ( * ) PLANE_ANGLE_UNIT ( ) SI_UNIT ( $, .RADIAN. ) );
#3434 = EDGE_CURVE ( 'NONE', #673972, #674364, #567824, .T. ) ;
#3435 = UNCERTAINTY_MEASURE_WITH_UNIT (LENGTH_MEASURE( 1.000000000000000100E-005 ), #287731, 'distance_accuracy_value', 'NONE');
#3437 =( NAMED_UNIT ( * ) SI_UNIT ( $, .STERADIAN. ) SOLID_ANGLE_UNIT ( ) );
#3436 = COLOUR_RGB ( '',0.9568627450980391500, 0.9490196078431372100, 0.9607843137254902200 ) ;
#3438 = EDGE_CURVE ( 'NONE', #674304, #674291, #567810, .T. ) ;
#3439 = EDGE_CURVE ( 'NONE', #674291, #674384, #877582, .T. ) ;
#3440 = CARTESIAN_POINT ( 'NONE',  ( 20.73991829265822400, -32.38584152600690700, -36.78627004361136700 ) ) ;
#3441 = DIRECTION ( 'NONE',  ( -0.8660254037844387100, -0.4999999999999998900, -2.095447532712247400E-048 ) ) ;
#3442 = EDGE_CURVE ( 'NONE', #674384, #674389, #880032, .T. ) ;
#3443 = DIRECTION ( 'NONE',  ( -0.4999999999999998900, 0.8660254037844387100, 8.125204718680142600E-049 ) ) ;
#3444 = EDGE_CURVE ( 'NONE', #674261, #674389, #567840, .T. ) ;
#3445 = FILL_AREA_STYLE_COLOUR ( '', #886468 ) ;
#3446 = EDGE_CURVE ( 'NONE', #674316, #674261, #567794, .T. ) ;
#3447 = B_SPLINE_CURVE_WITH_KNOTS ( 'NONE', 3,
 ( #236504, #236861, #236879, #236887, #236896, #236903, #236911, #236918, #236927, #236933, #236940, #236947, #236953, #236957, #236961, #236968, #236974, #236981, #236988, #236996, #237002, #237008, #237015, #237024, #237033, #237041, #237050, #237057, #237067, #237073 ),
 .UNSPECIFIED., .F., .F.,
 ( 4, 2, 2, 2, 2, 2, 2, 2, 2, 2, 2, 2, 2, 2, 4 ),
 ( 0.005958565666865334500, 0.006703575183457025400, 0.007076079941752870900, 0.007448584700048716300, 0.007821089458344561800, 0.008193594216640407200, 0.008566098974936252700, 0.008938603733232098100, 0.009311108491527943600, 0.009683613249823789000, 0.01005611800811963400, 0.01042862276641548000, 0.01080112752471132500, 0.01117363228300717100, 0.01191864179959886200 ),
 .UNSPECIFIED. ) ;
#3448 = PLANE ( 'NONE',  #548933 ) ;
#3449 = EDGE_CURVE ( 'NONE', #674364, #674248, #874305, .T. ) ;
#3450 = FILL_AREA_STYLE_COLOUR ( '', #886524 ) ;
#3451 = EDGE_CURVE ( 'NONE', #674348, #674370, #567867, .T. ) ;
#3452 = SURFACE_SIDE_STYLE ('',( #886461 ) ) ;
#3453 = EDGE_CURVE ( 'NONE', #674340, #674370, #567854, .T. ) ;
#3454 = SURFACE_STYLE_USAGE ( .BOTH. , #3452 ) ;
#3455 =( LENGTH_UNIT ( ) NAMED_UNIT ( * ) SI_UNIT ( .MILLI., .METRE. ) );
#3456 = EDGE_CURVE ( 'NONE', #674340, #674291, #874131, .T. ) ;
#3457 =( NAMED_UNIT ( * ) PLANE_ANGLE_UNIT ( ) SI_UNIT ( $, .RADIAN. ) );
#3458 = EDGE_CURVE ( 'NONE', #674323, #674420, #567881, .T. ) ;
#3459 =( NAMED_UNIT ( * ) SI_UNIT ( $, .STERADIAN. ) SOLID_ANGLE_UNIT ( ) );
#3460 = EDGE_CURVE ( 'NONE', #674420, #674384, #567898, .T. ) ;
#3461 = SPHERICAL_SURFACE ( 'NONE', #850513, 29.51999999999999600 ) ;
#3462 = DIRECTION ( 'NONE',  ( -1.475366119970902300E-048, -1.710569414459015200E-048, -1.000000000000000000 ) ) ;
#3464 = EDGE_CURVE ( 'NONE', #674323, #674340, #874250, .T. ) ;
#3463 = PRESENTATION_STYLE_ASSIGNMENT (( #885500 ) ) ;
#3465 = CARTESIAN_POINT ( 'NONE',  ( 20.44699999999998900, 11.69501742093541800, 0.6350000000000002300 ) ) ;
#3466 = SURFACE_STYLE_FILL_AREA ( #885492 ) ;
#3467 = EDGE_CURVE ( 'NONE', #674434, #674460, #567889, .T. ) ;
#3468 = DIRECTION ( 'NONE',  ( -0.7071067811865487900, 0.0000000000000000000, 0.7071067811865463500 ) ) ;
#3469 = COLOUR_RGB ( '',0.7529411764705882200, 0.7529411764705882200, 0.7529411764705882200 ) ;
#3470 = EDGE_CURVE ( 'NONE', #674460, #674420, #567919, .T. ) ;
#3471 = DIRECTION ( 'NONE',  ( -0.7071067811865463500, -0.0000000000000000000, -0.7071067811865487900 ) ) ;
#3472 = FACE_OUTER_BOUND ( 'NONE', #391401, .T. ) ;
#3473 = CARTESIAN_POINT ( 'NONE',  ( 21.42732595691216000, -31.19521652600689200, -38.08167004361136800 ) ) ;
#3474 = EDGE_CURVE ( 'NONE', #674434, #674323, #878725, .T. ) ;
#3475 = EDGE_CURVE ( 'NONE', #674480, #674442, #567912, .T. ) ;
#3476 = FILL_AREA_STYLE_COLOUR ( '', #159477 ) ;
#3477 = EDGE_CURVE ( 'NONE', #674442, #674501, #567943, .T. ) ;
#3478 = FILL_AREA_STYLE ('',( #3450 ) ) ;
#3479 = SURFACE_SIDE_STYLE ('',( #886518 ) ) ;
#3480 = EDGE_CURVE ( 'NONE', #674501, #674513, #878735, .T. ) ;
#3481 = SURFACE_STYLE_USAGE ( .BOTH. , #3479 ) ;
#3482 = EDGE_CURVE ( 'NONE', #674401, #674513, #878752, .T. ) ;
#3483 =( LENGTH_UNIT ( ) NAMED_UNIT ( * ) SI_UNIT ( .MILLI., .METRE. ) );
#3484 = EDGE_CURVE ( 'NONE', #674401, #674531, #567965, .T. ) ;
#3485 =( NAMED_UNIT ( * ) PLANE_ANGLE_UNIT ( ) SI_UNIT ( $, .RADIAN. ) );
#3486 =( NAMED_UNIT ( * ) SI_UNIT ( $, .STERADIAN. ) SOLID_ANGLE_UNIT ( ) );
#3487 = EDGE_CURVE ( 'NONE', #674466, #674531, #878758, .T. ) ;
#3488 = EDGE_CURVE ( 'NONE', #674480, #674466, #567861, .T. ) ;
#3489 = DIRECTION ( 'NONE',  ( 0.0000000000000000000, 1.000000000000000000, 0.0000000000000000000 ) ) ;
#3490 = EDGE_CURVE ( 'NONE', #674389, #674520, #878729, .T. ) ;
#3491 = PLANE ( 'NONE',  #549012 ) ;
#3492 = CARTESIAN_POINT ( 'NONE',  ( -20.53203660226028000, -14.11305083069620600, 14.17133415383262500 ) ) ;
#3493 = EDGE_CURVE ( 'NONE', #674520, #674261, #567971, .T. ) ;
#3494 = EDGE_CURVE ( 'NONE', #674414, #674539, #879784, .T. ) ;
#3495 = FACE_OUTER_BOUND ( 'NONE', #357984, .T. ) ;
#3496 = PLANE ( 'NONE',  #548982 ) ;
#3498 = EDGE_CURVE ( 'NONE', #674539, #674581, #567934, .T. ) ;
#3497 = PRESENTATION_STYLE_ASSIGNMENT (( #885545 ) ) ;
#3499 = FILL_AREA_STYLE_COLOUR ( '', #157921 ) ;
#3501 = FILL_AREA_STYLE ('',( #3476 ) ) ;
#3500 = SURFACE_STYLE_FILL_AREA ( #885490 ) ;
#3502 = EDGE_CURVE ( 'NONE', #674581, #674414, #568004, .T. ) ;
#3503 = SURFACE_SIDE_STYLE ('',( #159183 ) ) ;
#3504 = COLOUR_RGB ( '',0.0000000000000000000, 0.0000000000000000000, 0.0000000000000000000 ) ;
#3505 = EDGE_CURVE ( 'NONE', #674486, #674560, #568011, .T. ) ;
#3506 = SURFACE_STYLE_USAGE ( .BOTH. , #3503 ) ;
#3508 = EDGE_CURVE ( 'NONE', #674486, #674615, #567989, .T. ) ;
#3507 = UNCERTAINTY_MEASURE_WITH_UNIT (LENGTH_MEASURE( 1.000000000000000100E-005 ), #182085, 'distance_accuracy_value', 'NONE');
#3509 =( LENGTH_UNIT ( ) NAMED_UNIT ( * ) SI_UNIT ( .MILLI., .METRE. ) );
#3510 =( NAMED_UNIT ( * ) PLANE_ANGLE_UNIT ( ) SI_UNIT ( $, .RADIAN. ) );
#3511 = EDGE_CURVE ( 'NONE', #674608, #674615, #568018, .T. ) ;
#3512 =( NAMED_UNIT ( * ) SI_UNIT ( $, .STERADIAN. ) SOLID_ANGLE_UNIT ( ) );
#3513 = EDGE_CURVE ( 'NONE', #674573, #674608, #568034, .T. ) ;
#3514 = EDGE_CURVE ( 'NONE', #674593, #674573, #568051, .T. ) ;
#3515 = CARTESIAN_POINT ( 'NONE',  ( 20.44699999999998900, 10.59516515812918200, 0.0000000000000000000 ) ) ;
#3516 = DIRECTION ( 'NONE',  ( -0.7071067811865487900, -0.6123724356957933600, -0.3535533905932732300 ) ) ;
#3517 = EDGE_CURVE ( 'NONE', #674560, #674593, #568057, .T. ) ;
#3518 = DIRECTION ( 'NONE',  ( 0.6546536707079757500, -0.7559289460184557300, 0.0000000000000000000 ) ) ;
#3519 = EDGE_CURVE ( 'NONE', #674608, #674631, #568064, .T. ) ;
#3520 = PLANE ( 'NONE',  #549044 ) ;
#3521 = EDGE_CURVE ( 'NONE', #674631, #674573, #568078, .T. ) ;
#3522 = CARTESIAN_POINT ( 'NONE',  ( -20.49500370271038100, -13.02114220727848300, 14.13430125428272400 ) ) ;
#3523 = EDGE_CURVE ( 'NONE', #674573, #674637, #568091, .T. ) ;
#3524 = FILL_AREA_STYLE_COLOUR ( '', #2 ) ;
#3525 = EDGE_CURVE ( 'NONE', #674637, #674593, #568107, .T. ) ;
#3526 = FILL_AREA_STYLE ('',( #3499 ) ) ;
#3527 = EDGE_CURVE ( 'NONE', #674676, #674652, #877339, .T. ) ;
#3528 = SURFACE_SIDE_STYLE ('',( #158054 ) ) ;
#3529 = FACE_OUTER_BOUND ( 'NONE', #391409, .T. ) ;
#3530 = SURFACE_STYLE_USAGE ( .BOTH. , #3528 ) ;
#3531 = EDGE_CURVE ( 'NONE', #674676, #674637, #568123, .T. ) ;
#3532 = PRESENTATION_STYLE_ASSIGNMENT (( #885593 ) ) ;
#3533 =( LENGTH_UNIT ( ) NAMED_UNIT ( * ) SI_UNIT ( .MILLI., .METRE. ) );
#3535 = EDGE_CURVE ( 'NONE', #674631, #674652, #568072, .T. ) ;
#3534 = SURFACE_STYLE_FILL_AREA ( #885586 ) ;
#3536 =( NAMED_UNIT ( * ) PLANE_ANGLE_UNIT ( ) SI_UNIT ( $, .RADIAN. ) );
#3537 = COLOUR_RGB ( '',0.7529411764705882200, 0.7529411764705882200, 0.7529411764705882200 ) ;
#3538 = EDGE_CURVE ( 'NONE', #674681, #674560, #568156, .T. ) ;
#3539 =( NAMED_UNIT ( * ) SI_UNIT ( $, .STERADIAN. ) SOLID_ANGLE_UNIT ( ) );
#3540 = EDGE_CURVE ( 'NONE', #674708, #674681, #568172, .T. ) ;
#3541 = CARTESIAN_POINT ( 'NONE',  ( 15.02491829265822300, -32.38584152600690700, -36.78627004361136700 ) ) ;
#3542 = EDGE_CURVE ( 'NONE', #674694, #674708, #568150, .T. ) ;
#3543 = DIRECTION ( 'NONE',  ( -0.8660254037844387100, -0.4999999999999998900, -2.095447532712247400E-048 ) ) ;
#3544 = EDGE_CURVE ( 'NONE', #674615, #674694, #568178, .T. ) ;
#3545 = DIRECTION ( 'NONE',  ( -0.4999999999999998900, 0.8660254037844387100, 8.125204718680142600E-049 ) ) ;
#3546 = PLANE ( 'NONE',  #549077 ) ;
#3547 = EDGE_CURVE ( 'NONE', #674694, #674660, #568192, .T. ) ;
#3548 = EDGE_CURVE ( 'NONE', #674660, #674608, #568198, .T. ) ;
#3549 = FILL_AREA_STYLE_COLOUR ( '', #62 ) ;
#3550 = EDGE_CURVE ( 'NONE', #674652, #674553, #879584, .T. ) ;
#3551 = FILL_AREA_STYLE ('',( #3524 ) ) ;
#3552 = SURFACE_SIDE_STYLE ('',( #156871 ) ) ;
#3553 = EDGE_CURVE ( 'NONE', #674660, #674553, #568224, .T. ) ;
#3554 = SURFACE_STYLE_USAGE ( .BOTH. , #3552 ) ;
#3555 = EDGE_CURVE ( 'NONE', #674593, #674731, #568211, .T. ) ;
#3556 =( LENGTH_UNIT ( ) NAMED_UNIT ( * ) SI_UNIT ( .MILLI., .METRE. ) );
#3557 = EDGE_CURVE ( 'NONE', #674731, #674681, #568237, .T. ) ;
#3558 =( NAMED_UNIT ( * ) PLANE_ANGLE_UNIT ( ) SI_UNIT ( $, .RADIAN. ) );
#3559 =( NAMED_UNIT ( * ) SI_UNIT ( $, .STERADIAN. ) SOLID_ANGLE_UNIT ( ) );
#3560 = EDGE_CURVE ( 'NONE', #674726, #674676, #878427, .T. ) ;
#3561 = PRESENTATION_STYLE_ASSIGNMENT (( #885635 ) ) ;
#3562 = EDGE_CURVE ( 'NONE', #674726, #674731, #568273, .T. ) ;
#3563 = FACE_OUTER_BOUND ( 'NONE', #357785, .T. ) ;
#3564 = CARTESIAN_POINT ( 'NONE',  ( 20.44699999999998900, 10.96178257906459300, 0.6350000000000002300 ) ) ;
#3565 = EDGE_CURVE ( 'NONE', #674681, #674779, #568256, .T. ) ;
#3567 = DIRECTION ( 'NONE',  ( -0.7071067811865489100, -0.6123724356957933600, 0.3535533905932729500 ) ) ;
#3566 = SURFACE_STYLE_FILL_AREA ( #885582 ) ;
#3568 = DIRECTION ( 'NONE',  ( 0.6546536707079756400, -0.7559289460184557300, 0.0000000000000000000 ) ) ;
#3570 = EDGE_CURVE ( 'NONE', #674779, #674708, #568287, .T. ) ;
#3569 = COLOUR_RGB ( '',0.0000000000000000000, 0.0000000000000000000, 0.0000000000000000000 ) ;
#3571 = DIRECTION ( 'NONE',  ( -1.000000000000000000, 0.0000000000000000000, -0.0000000000000000000 ) ) ;
#3572 = EDGE_CURVE ( 'NONE', #674708, #674713, #568300, .T. ) ;
#3573 = CARTESIAN_POINT ( 'NONE',  ( -20.91328897100780900, -12.82860759493671100, 14.55258652258015100 ) ) ;
#3574 = EDGE_CURVE ( 'NONE', #674713, #674694, #568314, .T. ) ;
#3575 = CARTESIAN_POINT ( 'NONE',  ( -21.33157423930523300, -13.01322982594936800, 14.97087179087757900 ) ) ;
#3576 = EDGE_CURVE ( 'NONE', #674553, #674794, #877489, .T. ) ;
#3577 = FILL_AREA_STYLE_COLOUR ( '', #123 ) ;
#3578 = EDGE_CURVE ( 'NONE', #674713, #674794, #568342, .T. ) ;
#3579 = FILL_AREA_STYLE ('',( #3549 ) ) ;
#3580 = EDGE_CURVE ( 'NONE', #674414, #674779, #568328, .T. ) ;
#3581 = SURFACE_SIDE_STYLE ('',( #57 ) ) ;
#3582 =( BOUNDED_CURVE ( )  B_SPLINE_CURVE ( 3, ( #339808, #339805, #339821, #339824 ),
 .UNSPECIFIED., .F., .F. ) 
 B_SPLINE_CURVE_WITH_KNOTS ( ( 4, 4 ),
 ( 0.0000000000000000000, 0.5857955825280005700 ),
 .UNSPECIFIED. ) 
 CURVE ( )  GEOMETRIC_REPRESENTATION_ITEM ( )  RATIONAL_B_SPLINE_CURVE ( ( 1.000000000000001800, 0.8047348058239829300, 0.6666623557328613700, 0.5857826497266369600 ) ) 
 REPRESENTATION_ITEM ( '' )  );
#3583 = SURFACE_STYLE_USAGE ( .BOTH. , #3581 ) ;
#3584 = EDGE_CURVE ( 'NONE', #674539, #674726, #874525, .T. ) ;
#3586 = B_SPLINE_CURVE_WITH_KNOTS ( 'NONE', 3,
 ( #69251, #69060, #69261, #69265, #69270, #69275, #69280, #69284, #69290, #69295, #69298, #69300, #69304, #69308, #69311, #69314, #69317, #69321, #69324 ),
 .UNSPECIFIED., .F., .F.,
 ( 4, 1, 1, 1, 1, 1, 1, 1, 1, 1, 1, 1, 1, 1, 1, 1, 4 ),
 ( 0.0000000000000000000, 0.07416886879168950500, 0.1448288139687144400, 0.2119534941995120900, 0.2759592171777709400, 0.3378990842813268700, 0.3978580174440663500, 0.4565072684503468400, 0.5149840809535111100, 0.5727942582321865500, 0.6295832761259304600, 0.6872519916772088500, 0.7453005835941536300, 0.8051032733300048600, 0.8669951696494876400, 0.9318216305642631500, 1.000000000000000000 ),
 .UNSPECIFIED. ) ;
#3585 =( LENGTH_UNIT ( ) NAMED_UNIT ( * ) SI_UNIT ( .MILLI., .METRE. ) );
#3587 = EDGE_CURVE ( 'NONE', #674414, #674794, #880264, .T. ) ;
#3588 =( NAMED_UNIT ( * ) PLANE_ANGLE_UNIT ( ) SI_UNIT ( $, .RADIAN. ) );
#3590 = EDGE_CURVE ( 'NONE', #674794, #674553, #568372, .T. ) ;
#3589 = B_SPLINE_CURVE_WITH_KNOTS ( 'NONE', 3,
 ( #69100, #68961, #69108, #69112, #69115, #69119, #69122, #69125, #69129, #69134, #69137 ),
 .UNSPECIFIED., .F., .F.,
 ( 4, 1, 1, 1, 1, 1, 1, 1, 4 ),
 ( 0.0000000000000000000, 0.1917661802231318800, 0.3662802143894699500, 0.5201197673005819600, 0.6533289640431105800, 0.7691243452207197100, 0.8647206359937156300, 0.9413022588208038700, 1.000000000000000000 ),
 .UNSPECIFIED. ) ;
#3591 =( NAMED_UNIT ( * ) SI_UNIT ( $, .STERADIAN. ) SOLID_ANGLE_UNIT ( ) );
#3592 = EDGE_CURVE ( 'NONE', #674553, #674652, #568354, .T. ) ;
#3593 = B_SPLINE_CURVE_WITH_KNOTS ( 'NONE', 3,
 ( #72937, #72918, #72962, #72969, #72977, #72984, #72990, #72997, #73006, #73014, #73022, #73028, #73036, #73044, #73051, #73058, #73066, #73074, #73079, #73087 ),
 .UNSPECIFIED., .F., .F.,
 ( 4, 2, 2, 2, 2, 2, 2, 2, 2, 4 ),
 ( 0.0000000000000000000, 0.1250000000000000300, 0.2500000000000000600, 0.3750000000000001100, 0.5000000000000001100, 0.6250000000000000000, 0.6874999999999998900, 0.7499999999999997800, 0.8750000000000000000, 1.000000000000000000 ),
 .UNSPECIFIED. ) ;
#3594 = CARTESIAN_POINT ( 'NONE',  ( 20.73991829265821000, -30.00459152600687700, -36.78627004361136700 ) ) ;
#3595 = EDGE_CURVE ( 'NONE', #674652, #674676, #568382, .T. ) ;
#3596 = DIRECTION ( 'NONE',  ( 6.106226635438263400E-016, 1.000000000000000000, 1.453984002290131000E-048 ) ) ;
#3597 = FACE_OUTER_BOUND ( 'NONE', #391419, .T. ) ;
#3598 = B_SPLINE_CURVE_WITH_KNOTS ( 'NONE', 3,
 ( #49389, #49366, #49415, #49419, #49428, #49435, #49441, #49445, #49452, #49459, #49464, #49471, #49478, #49486, #49492, #49498, #49507, #49515, #49524 ),
 .UNSPECIFIED., .F., .F.,
 ( 4, 1, 1, 1, 1, 1, 1, 1, 1, 1, 1, 1, 1, 1, 1, 1, 4 ),
 ( 0.0000000000000000000, 0.07191708228621346300, 0.1401326138826097200, 0.2059403896502073600, 0.2689618190628047000, 0.3301291700810727300, 0.3902141723373560000, 0.4495690127664886400, 0.5093091127310079800, 0.5688625597777466900, 0.6271853126968723900, 0.6855774389898823300, 0.7447558140766024100, 0.8048899266029621000, 0.8671682226477464000, 0.9321713270896345700, 1.000000000000000000 ),
 .UNSPECIFIED. ) ;
#3599 = EDGE_CURVE ( 'NONE', #674676, #674726, #568391, .T. ) ;
#3600 = DIRECTION ( 'NONE',  ( 1.000000000000000000, -6.106226635438263400E-016, 1.518130355332342800E-048 ) ) ;
#3601 = PRESENTATION_STYLE_ASSIGNMENT (( #885678 ) ) ;
#3602 = CARTESIAN_POINT ( 'NONE',  ( 20.31999999999999000, -11.32839999999999500, 0.0000000000000000000 ) ) ;
#3603 = EDGE_CURVE ( 'NONE', #674726, #674581, #568400, .T. ) ;
#3604 = SURFACE_STYLE_FILL_AREA ( #885672 ) ;
#3605 = EDGE_CURVE ( 'NONE', #674414, #674794, #568408, .T. ) ;
#3606 = COLOUR_RGB ( '',0.7529411764705882200, 0.7529411764705882200, 0.7529411764705882200 ) ;
#3607 = FILL_AREA_STYLE_COLOUR ( '', #169 ) ;
#3608 = EDGE_CURVE ( 'NONE', #674442, #674480, #568185, .T. ) ;
#3609 = FILL_AREA_STYLE ('',( #3577 ) ) ;
#3610 = SURFACE_SIDE_STYLE ('',( #118 ) ) ;
#3611 = EDGE_CURVE ( 'NONE', #674531, #674401, #875547, .T. ) ;
#3612 = SURFACE_STYLE_USAGE ( .BOTH. , #3610 ) ;
#3613 = EDGE_CURVE ( 'NONE', #674434, #674466, #876833, .T. ) ;
#3614 =( LENGTH_UNIT ( ) NAMED_UNIT ( * ) SI_UNIT ( .MILLI., .METRE. ) );
#3615 = EDGE_CURVE ( 'NONE', #674370, #674122, #568422, .T. ) ;
#3616 =( NAMED_UNIT ( * ) PLANE_ANGLE_UNIT ( ) SI_UNIT ( $, .RADIAN. ) );
#3617 = UNCERTAINTY_MEASURE_WITH_UNIT (LENGTH_MEASURE( 1.000000000000000100E-005 ), #182413, 'distance_accuracy_value', 'NONE');
#3618 =( NAMED_UNIT ( * ) SI_UNIT ( $, .STERADIAN. ) SOLID_ANGLE_UNIT ( ) );
#3619 = EDGE_CURVE ( 'NONE', #674520, #674747, #877577, .T. ) ;
#3620 = EDGE_CURVE ( 'NONE', #674747, #674501, #874183, .T. ) ;
#3621 = DIRECTION ( 'NONE',  ( 0.0000000000000000000, 0.0000000000000000000, -1.000000000000000000 ) ) ;
#3622 = EDGE_CURVE ( 'NONE', #674460, #674513, #568415, .T. ) ;
#3623 = CARTESIAN_POINT ( 'NONE',  ( -21.46984815920737700, -13.47516218354430800, 15.10914571077971900 ) ) ;
#3624 = EDGE_CURVE ( 'NONE', #674420, #674747, #568443, .T. ) ;
#3625 = UNCERTAINTY_MEASURE_WITH_UNIT (LENGTH_MEASURE( 1.000000000000000100E-005 ), #182248, 'distance_accuracy_value', 'NONE');
#3626 = EDGE_CURVE ( 'NONE', #673972, #674268, #568429, .T. ) ;
#3627 = PLANE ( 'NONE',  #549137 ) ;
#3628 = EDGE_CURVE ( 'NONE', #674159, #674202, #568450, .T. ) ;
#3629 = FILL_AREA_STYLE ('',( #3653 ) ) ;
#3630 = COLOUR_RGB ( '',0.0000000000000000000, 0.0000000000000000000, 0.0000000000000000000 ) ;
#3631 = FILL_AREA_STYLE ('',( #3607 ) ) ;
#3632 = EDGE_CURVE ( 'NONE', #674238, #674144, #877553, .T. ) ;
#3633 = SURFACE_SIDE_STYLE ('',( #189 ) ) ;
#3634 = EDGE_CURVE ( 'NONE', #674187, #674114, #875113, .T. ) ;
#3636 = SURFACE_STYLE_USAGE ( .BOTH. , #3633 ) ;
#3635 = FACE_OUTER_BOUND ( 'NONE', #359791, .T. ) ;
#3637 = EDGE_CURVE ( 'NONE', #673821, #674137, #568457, .T. ) ;
#3638 =( LENGTH_UNIT ( ) NAMED_UNIT ( * ) SI_UNIT ( .MILLI., .METRE. ) );
#3639 =( NAMED_UNIT ( * ) PLANE_ANGLE_UNIT ( ) SI_UNIT ( $, .RADIAN. ) );
#3640 = EDGE_CURVE ( 'NONE', #674015, #674058, #568463, .T. ) ;
#3641 = PRESENTATION_STYLE_ASSIGNMENT (( #885721 ) ) ;
#3642 =( NAMED_UNIT ( * ) SI_UNIT ( $, .STERADIAN. ) SOLID_ANGLE_UNIT ( ) );
#3644 = EDGE_CURVE ( 'NONE', #674096, #674007, #875009, .T. ) ;
#3643 = SURFACE_STYLE_FILL_AREA ( #885669 ) ;
#3645 = CONICAL_SURFACE ( 'NONE', #850676, 1.422400000000051800, 0.7853981633974503900 ) ;
#3646 = EDGE_CURVE ( 'NONE', #674051, #673963, #876973, .T. ) ;
#3647 = CARTESIAN_POINT ( 'NONE',  ( 20.73991829265822400, -32.38584152600690700, -37.95467004361137200 ) ) ;
#3648 = DIRECTION ( 'NONE',  ( -0.6123724356957838100, -0.3535533905932739500, 0.7071067811865566800 ) ) ;
#3650 = EDGE_CURVE ( 'NONE', #673783, #673989, #568470, .T. ) ;
#3649 = B_SPLINE_CURVE_WITH_KNOTS ( 'NONE', 3,
 ( #284798, #284566, #284819, #284828, #284835, #284843 ),
 .UNSPECIFIED., .F., .F.,
 ( 4, 2, 4 ),
 ( 0.0000000000000000000, 0.0005955441347483044600, 0.001191088269496608900 ),
 .UNSPECIFIED. ) ;
#3651 = DIRECTION ( 'NONE',  ( 0.7559289460184643900, 0.0000000000000000000, 0.6546536707079657600 ) ) ;
#3652 = EDGE_CURVE ( 'NONE', #673855, #673918, #568478, .T. ) ;
#3653 = FILL_AREA_STYLE_COLOUR ( '', #236 ) ;
#3654 = EDGE_CURVE ( 'NONE', #673950, #673846, #878140, .T. ) ;
#3655 = CARTESIAN_POINT ( 'NONE',  ( 15.93849999999998700, -11.32839999999999500, 0.0000000000000000000 ) ) ;
#3656 = DIRECTION ( 'NONE',  ( 1.000000000000000000, 0.0000000000000000000, 0.0000000000000000000 ) ) ;
#3657 = EDGE_CURVE ( 'NONE', #673902, #673805, #878431, .T. ) ;
#3658 = FILL_AREA_STYLE ('',( #3674 ) ) ;
#3659 = EDGE_CURVE ( 'NONE', #674754, #673659, #568486, .T. ) ;
#3660 = SURFACE_SIDE_STYLE ('',( #231 ) ) ;
#3661 = EDGE_CURVE ( 'NONE', #673739, #673387, #568436, .T. ) ;
#3662 = SURFACE_STYLE_USAGE ( .BOTH. , #3660 ) ;
#3663 =( LENGTH_UNIT ( ) NAMED_UNIT ( * ) SI_UNIT ( .MILLI., .METRE. ) );
#3664 = EDGE_CURVE ( 'NONE', #673828, #674754, #878912, .T. ) ;
#3665 =( NAMED_UNIT ( * ) PLANE_ANGLE_UNIT ( ) SI_UNIT ( $, .RADIAN. ) );
#3666 = EDGE_CURVE ( 'NONE', #673683, #673701, #568502, .T. ) ;
#3667 =( NAMED_UNIT ( * ) SI_UNIT ( $, .STERADIAN. ) SOLID_ANGLE_UNIT ( ) );
#3668 = FACE_OUTER_BOUND ( 'NONE', #391365, .T. ) ;
#3669 = EDGE_CURVE ( 'NONE', #673562, #673637, #531423, .T. ) ;
#3670 = PRESENTATION_STYLE_ASSIGNMENT (( #885767 ) ) ;
#3671 = DIRECTION ( 'NONE',  ( 0.0000000000000000000, 0.0000000000000000000, 1.000000000000000000 ) ) ;
#3672 = EDGE_CURVE ( 'NONE', #673571, #673652, #568520, .T. ) ;
#3673 = SURFACE_STYLE_FILL_AREA ( #885757 ) ;
#3674 = FILL_AREA_STYLE_COLOUR ( '', #279 ) ;
#3675 = EDGE_CURVE ( 'NONE', #673777, #673709, #532672, .T. ) ;
#3676 = COLOUR_RGB ( '',0.7529411764705882200, 0.7529411764705882200, 0.7529411764705882200 ) ;
#3677 = CARTESIAN_POINT ( 'NONE',  ( -21.29933696703517800, -14.11192049050633400, 14.93863451860752000 ) ) ;
#3678 = EDGE_CURVE ( 'NONE', #673676, #674754, #532716, .T. ) ;
#3679 = CARTESIAN_POINT ( 'NONE',  ( -21.29933696703517800, -14.13075949367089000, 14.93863451860752000 ) ) ;
#3680 = EDGE_CURVE ( 'NONE', #673759, #673594, #532951, .T. ) ;
#3681 = PLANE ( 'NONE',  #549195 ) ;
#3682 = EDGE_CURVE ( 'NONE', #674771, #674856, #568529, .T. ) ;
#3683 = FILL_AREA_STYLE ('',( #3701 ) ) ;
#3684 = EDGE_CURVE ( 'NONE', #674834, #674771, #568511, .T. ) ;
#3685 = SURFACE_SIDE_STYLE ('',( #300 ) ) ;
#3686 = SURFACE_STYLE_USAGE ( .BOTH. , #3685 ) ;
#3687 = EDGE_CURVE ( 'NONE', #674848, #674856, #568545, .T. ) ;
#3688 =( LENGTH_UNIT ( ) NAMED_UNIT ( * ) SI_UNIT ( .MILLI., .METRE. ) );
#3689 = EDGE_CURVE ( 'NONE', #674813, #674848, #568493, .T. ) ;
#3690 =( NAMED_UNIT ( * ) PLANE_ANGLE_UNIT ( ) SI_UNIT ( $, .RADIAN. ) );
#3691 = EDGE_CURVE ( 'NONE', #674827, #674813, #568552, .T. ) ;
#3692 =( NAMED_UNIT ( * ) SI_UNIT ( $, .STERADIAN. ) SOLID_ANGLE_UNIT ( ) );
#3693 = B_SPLINE_CURVE_WITH_KNOTS ( 'NONE', 3,
 ( #69054, #68972, #69064, #69067, #69072, #69076, #69079, #69084, #69089, #69093, #69097 ),
 .UNSPECIFIED., .F., .F.,
 ( 4, 1, 1, 1, 1, 1, 1, 1, 4 ),
 ( 0.0000000000000000000, 0.1167972729047989800, 0.2177314992904131100, 0.3093756773545335800, 0.3891945410332594600, 0.4844287464385612600, 0.6182217435172185900, 0.7881729809166054800, 1.000000000000000000 ),
 .UNSPECIFIED. ) ;
#3694 = EDGE_CURVE ( 'NONE', #674805, #674827, #568557, .T. ) ;
#3695 = CARTESIAN_POINT ( 'NONE',  ( 20.73991829265822400, -30.00459152600686600, 22.34492995638863300 ) ) ;
#3696 = EDGE_CURVE ( 'NONE', #674871, #674805, #568571, .T. ) ;
#3697 = DIRECTION ( 'NONE',  ( -0.6123724356957838100, 0.3535533905932739500, -0.7071067811865566800 ) ) ;
#3698 = EDGE_CURVE ( 'NONE', #674834, #674871, #568578, .T. ) ;
#3699 = DIRECTION ( 'NONE',  ( 0.7559289460184643900, 0.0000000000000000000, -0.6546536707079657600 ) ) ;
#3700 = COLOUR_RGB ( '',1.000000000000000000, 0.9490196078431372100, 0.9098039215686274400 ) ;
#3701 = FILL_AREA_STYLE_COLOUR ( '', #354 ) ;
#3702 = EDGE_CURVE ( 'NONE', #674895, #674918, #568590, .T. ) ;
#3703 = EDGE_CURVE ( 'NONE', #674918, #674960, #568596, .T. ) ;
#3704 = DIRECTION ( 'NONE',  ( -1.000000000000000000, 0.0000000000000000000, -0.0000000000000000000 ) ) ;
#3705 = FACE_OUTER_BOUND ( 'NONE', #306742, .T. ) ;
#3706 = EDGE_CURVE ( 'NONE', #674960, #674967, #568620, .T. ) ;
#3707 = FILL_AREA_STYLE_COLOUR ( '', #406 ) ;
#3708 = SURFACE_SIDE_STYLE ('',( #348 ) ) ;
#3709 = EDGE_CURVE ( 'NONE', #674881, #674967, #568637, .T. ) ;
#3710 = PRESENTATION_STYLE_ASSIGNMENT (( #885804 ) ) ;
#3711 = SURFACE_STYLE_USAGE ( .BOTH. , #3708 ) ;
#3712 = EDGE_CURVE ( 'NONE', #674936, #674881, #568612, .T. ) ;
#3713 = SURFACE_STYLE_FILL_AREA ( #885754 ) ;
#3714 =( LENGTH_UNIT ( ) NAMED_UNIT ( * ) SI_UNIT ( .MILLI., .METRE. ) );
#3716 = EDGE_CURVE ( 'NONE', #674910, #674936, #568645, .T. ) ;
#3715 = CONICAL_SURFACE ( 'NONE', #850747, 1.168400000000041800, 0.7853981633974449500 ) ;
#3718 = UNCERTAINTY_MEASURE_WITH_UNIT (LENGTH_MEASURE( 1.000000000000000100E-005 ), #238276, 'distance_accuracy_value', 'NONE');
#3717 =( NAMED_UNIT ( * ) PLANE_ANGLE_UNIT ( ) SI_UNIT ( $, .RADIAN. ) );
#3719 =( NAMED_UNIT ( * ) SI_UNIT ( $, .STERADIAN. ) SOLID_ANGLE_UNIT ( ) );
#3720 = EDGE_CURVE ( 'NONE', #674944, #674910, #568661, .T. ) ;
#3721 = UNCERTAINTY_MEASURE_WITH_UNIT (LENGTH_MEASURE( 1.000000000000000100E-005 ), #134740, 'distance_accuracy_value', 'NONE');
#3722 = EDGE_CURVE ( 'NONE', #674895, #674944, #568669, .T. ) ;
#3723 = CARTESIAN_POINT ( 'NONE',  ( 15.93849999999998700, -11.32839999999999500, 0.0000000000000000000 ) ) ;
#3724 = EDGE_CURVE ( 'NONE', #674995, #675029, #568685, .T. ) ;
#3725 = DIRECTION ( 'NONE',  ( 0.0000000000000000000, 0.0000000000000000000, -1.000000000000000000 ) ) ;
#3726 = PLANE ( 'NONE',  #549283 ) ;
#3727 = EDGE_CURVE ( 'NONE', #675029, #675058, #634550, .T. ) ;
#3728 = EDGE_CURVE ( 'NONE', #675052, #675058, #634570, .T. ) ;
#3729 = PLANE ( 'NONE',  #549252 ) ;
#3730 = EDGE_CURVE ( 'NONE', #674995, #675052, #634584, .T. ) ;
#3731 = FILL_AREA_STYLE_COLOUR ( '', #483 ) ;
#3732 = FILL_AREA_STYLE ('',( #3707 ) ) ;
#3734 = EDGE_CURVE ( 'NONE', #675037, #675074, #634564, .T. ) ;
#3733 = B_SPLINE_CURVE_WITH_KNOTS ( 'NONE', 3,
 ( #232941, #232927, #232919, #232949, #232958, #232963, #232970, #232979, #232989, #232993, #233001, #233008, #233016, #233022, #233031, #233040, #233051, #233058, #233065, #233073, #233082, #233089, #233097, #233106, #233114, #233121, #233127, #233134, #233142, #233149, #233158, #233165 ),
 .UNSPECIFIED., .F., .F.,
 ( 4, 2, 2, 2, 2, 2, 2, 2, 2, 2, 2, 2, 2, 2, 2, 4 ),
 ( 0.0000000000000000000, 0.0004113333833547877500, 0.0008226667667095754900, 0.001234000150064363100, 0.001645333533419151000, 0.002468000300128733600, 0.002879333683483524100, 0.003290667066838314100, 0.003702000450193105000, 0.004113333833547895900, 0.004524667216902686400, 0.004936000600257476800, 0.005347333983612267300, 0.005758667366967057700, 0.006170000750321849100, 0.006581334133676638700 ),
 .UNSPECIFIED. ) ;
#3735 = SURFACE_SIDE_STYLE ('',( #416 ) ) ;
#3736 = EDGE_CURVE ( 'NONE', #675037, #675102, #634576, .T. ) ;
#3737 = SURFACE_STYLE_USAGE ( .BOTH. , #3735 ) ;
#3738 = FACE_OUTER_BOUND ( 'NONE', #391427, .T. ) ;
#3739 = EDGE_CURVE ( 'NONE', #675102, #675119, #634593, .T. ) ;
#3740 =( LENGTH_UNIT ( ) NAMED_UNIT ( * ) SI_UNIT ( .MILLI., .METRE. ) );
#3741 = PRESENTATION_STYLE_ASSIGNMENT (( #885847 ) ) ;
#3742 =( NAMED_UNIT ( * ) PLANE_ANGLE_UNIT ( ) SI_UNIT ( $, .RADIAN. ) );
#3743 = EDGE_CURVE ( 'NONE', #675074, #675119, #634610, .T. ) ;
#3744 = SURFACE_STYLE_FILL_AREA ( #885841 ) ;
#3745 =( NAMED_UNIT ( * ) SI_UNIT ( $, .STERADIAN. ) SOLID_ANGLE_UNIT ( ) );
#3746 = EDGE_CURVE ( 'NONE', #675080, #675095, #634598, .T. ) ;
#3747 = COLOUR_RGB ( '',0.7529411764705882200, 0.7529411764705882200, 0.7529411764705882200 ) ;
#3748 = EDGE_CURVE ( 'NONE', #675080, #675157, #634617, .T. ) ;
#3749 = CARTESIAN_POINT ( 'NONE',  ( 22.11473362116602100, -30.00459152600688000, 21.17652995638862700 ) ) ;
#3750 = B_SPLINE_CURVE_WITH_KNOTS ( 'NONE', 3,
 ( #339131, #339159, #339174, #339179, #339184, #339188, #339194, #339200, #339205, #339210, #339214, #339220, #339225, #339230, #339236, #339241, #339246, #339250, #339256 ),
 .UNSPECIFIED., .F., .F.,
 ( 4, 1, 1, 1, 1, 1, 1, 1, 1, 1, 1, 1, 1, 1, 1, 1, 4 ),
 ( 0.0000000000000000000, 0.04793558108275759000, 0.1035187670308911300, 0.1636710319961811900, 0.2279856492539467600, 0.2952646974106157800, 0.3603225937146569100, 0.4213367426033020100, 0.4778372562720477600, 0.5296529551093626100, 0.5768438542758267400, 0.6196279273950143800, 0.6583167822860368500, 0.7531397422300782900, 0.8239368043687814700, 0.8989607403473287600, 1.000000000000000000 ),
 .UNSPECIFIED. ) ;
#3751 = DIRECTION ( 'NONE',  ( 5.551115123125691500E-017, 1.000000000000000000, 1.710569414458977000E-048 ) ) ;
#3752 = EDGE_CURVE ( 'NONE', #675157, #675168, #634629, .T. ) ;
#3753 = DIRECTION ( 'NONE',  ( -1.000000000000000000, 5.551115123125691500E-017, 1.518130355332342200E-048 ) ) ;
#3754 = EDGE_CURVE ( 'NONE', #675095, #675168, #634648, .T. ) ;
#3755 = DIRECTION ( 'NONE',  ( -1.475366119970902300E-048, -1.710569414459015200E-048, -1.000000000000000000 ) ) ;
#3756 = EDGE_CURVE ( 'NONE', #675134, #675141, #634635, .T. ) ;
#3757 = CARTESIAN_POINT ( 'NONE',  ( -21.50741390623281300, -14.13075949367089000, 15.14671145780515500 ) ) ;
#3758 = EDGE_CURVE ( 'NONE', #675141, #675201, #634655, .T. ) ;
#3759 = FILL_AREA_STYLE_COLOUR ( '', #544 ) ;
#3760 = EDGE_CURVE ( 'NONE', #675189, #675201, #634674, .T. ) ;
#3761 = FILL_AREA_STYLE ('',( #3731 ) ) ;
#3762 = EDGE_CURVE ( 'NONE', #674987, #675189, #634668, .T. ) ;
#3763 = SURFACE_SIDE_STYLE ('',( #479 ) ) ;
#3764 = SURFACE_STYLE_USAGE ( .BOTH. , #3763 ) ;
#3765 = EDGE_CURVE ( 'NONE', #675182, #674987, #634686, .T. ) ;
#3766 =( LENGTH_UNIT ( ) NAMED_UNIT ( * ) SI_UNIT ( .MILLI., .METRE. ) );
#3767 = EDGE_CURVE ( 'NONE', #675011, #675182, #634693, .T. ) ;
#3768 =( NAMED_UNIT ( * ) PLANE_ANGLE_UNIT ( ) SI_UNIT ( $, .RADIAN. ) );
#3769 = EDGE_CURVE ( 'NONE', #675212, #675011, #634705, .T. ) ;
#3770 =( NAMED_UNIT ( * ) SI_UNIT ( $, .STERADIAN. ) SOLID_ANGLE_UNIT ( ) );
#3771 = COLOUR_RGB ( '',0.0000000000000000000, 0.0000000000000000000, 0.0000000000000000000 ) ;
#3772 = EDGE_CURVE ( 'NONE', #675134, #675212, #634710, .T. ) ;
#3773 = UNCERTAINTY_MEASURE_WITH_UNIT (LENGTH_MEASURE( 1.000000000000000100E-005 ), #178437, 'distance_accuracy_value', 'NONE');
#3774 = CARTESIAN_POINT ( 'NONE',  ( 15.93849999999998700, -9.905999999999995300, 0.0000000000000000000 ) ) ;
#3775 = FACE_OUTER_BOUND ( 'NONE', #369192, .T. ) ;
#3776 = EDGE_CURVE ( 'NONE', #675242, #675265, #634721, .T. ) ;
#3777 = DIRECTION ( 'NONE',  ( 1.000000000000000000, 0.0000000000000000000, -0.0000000000000000000 ) ) ;
#3778 = PRESENTATION_STYLE_ASSIGNMENT (( #885885 ) ) ;
#3779 = EDGE_CURVE ( 'NONE', #675242, #675294, #634729, .T. ) ;
#3780 = DIRECTION ( 'NONE',  ( 0.0000000000000000000, 0.0000000000000000000, 1.000000000000000000 ) ) ;
#3781 = SURFACE_STYLE_FILL_AREA ( #885838 ) ;
#3782 = CARTESIAN_POINT ( 'NONE',  ( 15.71232595691216000, 24.17678347399311500, -38.08167004361136800 ) ) ;
#3783 = EDGE_CURVE ( 'NONE', #675294, #675310, #634742, .T. ) ;
#3784 = CYLINDRICAL_SURFACE ( 'NONE', #850828, 1.422400000000051800 ) ;
#3785 = CARTESIAN_POINT ( 'NONE',  ( -21.62330823216235100, -13.48985660601266200, 15.26260578373469900 ) ) ;
#3786 = EDGE_CURVE ( 'NONE', #675265, #675310, #634762, .T. ) ;
#3787 = EDGE_CURVE ( 'NONE', #675271, #674871, #634749, .T. ) ;
#3788 = FILL_AREA_STYLE ('',( #3802 ) ) ;
#3789 = FILL_AREA_STYLE ('',( #3759 ) ) ;
#3790 = EDGE_CURVE ( 'NONE', #674871, #675333, #634768, .T. ) ;
#3791 = SURFACE_SIDE_STYLE ('',( #539 ) ) ;
#3792 = EDGE_CURVE ( 'NONE', #675287, #675333, #634783, .T. ) ;
#3793 = SURFACE_STYLE_USAGE ( .BOTH. , #3791 ) ;
#3794 = EDGE_CURVE ( 'NONE', #675271, #675287, #533192, .T. ) ;
#3795 =( LENGTH_UNIT ( ) NAMED_UNIT ( * ) SI_UNIT ( .MILLI., .METRE. ) );
#3796 =( NAMED_UNIT ( * ) PLANE_ANGLE_UNIT ( ) SI_UNIT ( $, .RADIAN. ) );
#3797 = EDGE_CURVE ( 'NONE', #675318, #675212, #634778, .T. ) ;
#3798 =( NAMED_UNIT ( * ) SI_UNIT ( $, .STERADIAN. ) SOLID_ANGLE_UNIT ( ) );
#3799 = EDGE_CURVE ( 'NONE', #675212, #675373, #634794, .T. ) ;
#3800 = EDGE_CURVE ( 'NONE', #675352, #675373, #634801, .T. ) ;
#3801 = DIRECTION ( 'NONE',  ( 0.0000000000000000000, 1.000000000000000000, 0.0000000000000000000 ) ) ;
#3802 = FILL_AREA_STYLE_COLOUR ( '', #587 ) ;
#3803 = EDGE_CURVE ( 'NONE', #675352, #675318, #533248, .T. ) ;
#3804 = CARTESIAN_POINT ( 'NONE',  ( -21.44080797179055200, -12.81956487341772500, 15.08010552336289400 ) ) ;
#3805 = EDGE_CURVE ( 'NONE', #675359, #675380, #634816, .T. ) ;
#3806 = PLANE ( 'NONE',  #549371 ) ;
#3808 = B_SPLINE_CURVE_WITH_KNOTS ( 'NONE', 3,
 ( #182273, #182268, #182293, #182299, #182304, #182309 ),
 .UNSPECIFIED., .F., .F.,
 ( 4, 2, 4 ),
 ( 4.086068882222356800E-015, 0.0005597089789170920400, 0.001119417957830098200 ),
 .UNSPECIFIED. ) ;
#3807 = FACE_OUTER_BOUND ( 'NONE', #391349, .T. ) ;
#3809 = EDGE_CURVE ( 'NONE', #675380, #675420, #634822, .T. ) ;
#3810 = CARTESIAN_POINT ( 'NONE',  ( 20.30729999999999100, -3.962171030236269600, -28.94334701304022100 ) ) ;
#3811 = PRESENTATION_STYLE_ASSIGNMENT (( #885925 ) ) ;
#3812 = PLANE ( 'NONE',  #549341 ) ;
#3813 = EDGE_CURVE ( 'NONE', #675404, #675420, #634807, .T. ) ;
#3814 = CARTESIAN_POINT ( 'NONE',  ( 20.30729999999999100, -0.6993037974683462600, 1.024037974683546400 ) ) ;
#3816 = FILL_AREA_STYLE_COLOUR ( '', #668 ) ;
#3815 = SURFACE_STYLE_FILL_AREA ( #885880 ) ;
#3818 = EDGE_CURVE ( 'NONE', #675359, #675404, #634829, .T. ) ;
#3817 = DIRECTION ( 'NONE',  ( -9.240228948482988000E-031, 7.811351481834415500E-015, -1.000000000000000000 ) ) ;
#3819 = SURFACE_SIDE_STYLE ('',( #605 ) ) ;
#3820 = COLOUR_RGB ( '',0.7529411764705882200, 0.7529411764705882200, 0.7529411764705882200 ) ;
#3821 = EDGE_CURVE ( 'NONE', #675397, #675428, #634841, .T. ) ;
#3822 = SURFACE_STYLE_USAGE ( .BOTH. , #3819 ) ;
#3823 =( LENGTH_UNIT ( ) NAMED_UNIT ( * ) SI_UNIT ( .MILLI., .METRE. ) );
#3824 = EDGE_CURVE ( 'NONE', #675397, #675472, #634847, .T. ) ;
#3825 = DIRECTION ( 'NONE',  ( 1.000000000000000000, 9.619183076282617300E-017, -0.0000000000000000000 ) ) ;
#3826 =( NAMED_UNIT ( * ) PLANE_ANGLE_UNIT ( ) SI_UNIT ( $, .RADIAN. ) );
#3827 = EDGE_CURVE ( 'NONE', #675463, #675472, #533328, .T. ) ;
#3828 =( NAMED_UNIT ( * ) SI_UNIT ( $, .STERADIAN. ) SOLID_ANGLE_UNIT ( ) );
#3829 = CARTESIAN_POINT ( 'NONE',  ( 20.70099999999999000, -11.32839999999999500, 0.0000000000000000000 ) ) ;
#3830 = EDGE_CURVE ( 'NONE', #675226, #675463, #634857, .T. ) ;
#3831 = DIRECTION ( 'NONE',  ( 1.000000000000000000, -0.0000000000000000000, 0.0000000000000000000 ) ) ;
#3832 = CARTESIAN_POINT ( 'NONE',  ( 20.70099999999999000, -11.32839999999999500, 0.0000000000000000000 ) ) ;
#3833 = EDGE_CURVE ( 'NONE', #675226, #675428, #634863, .T. ) ;
#3834 = DIRECTION ( 'NONE',  ( 0.0000000000000000000, 0.0000000000000000000, -1.000000000000000000 ) ) ;
#3835 = DIRECTION ( 'NONE',  ( -1.000000000000000000, 0.0000000000000000000, -0.0000000000000000000 ) ) ;
#3837 = EDGE_CURVE ( 'NONE', #675447, #675397, #634875, .T. ) ;
#3836 = CARTESIAN_POINT ( 'NONE',  ( 20.30729999999999100, 1.297329113924058800, 2.316845727848102900 ) ) ;
#3838 = DIRECTION ( 'NONE',  ( 0.0000000000000000000, 0.0000000000000000000, -1.000000000000000000 ) ) ;
#3839 = DIRECTION ( 'NONE',  ( 1.000000000000000000, 9.619183076282617300E-017, -0.0000000000000000000 ) ) ;
#3840 = EDGE_CURVE ( 'NONE', #675447, #675520, #634891, .T. ) ;
#3841 = DIRECTION ( 'NONE',  ( -1.000000000000000000, 0.0000000000000000000, -0.0000000000000000000 ) ) ;
#3842 = B_SPLINE_CURVE_WITH_KNOTS ( 'NONE', 3,
 ( #107961, #107885, #107914, #107969, #107975, #107983, #107991, #107998, #108003, #108011, #108020, #108028, #108036, #108044, #108051, #108058, #108065, #108073, #108080, #108088 ),
 .UNSPECIFIED., .F., .F.,
 ( 4, 1, 1, 1, 2, 2, 2, 1, 1, 1, 2, 2, 4 ),
 ( 0.0000000000000000000, 0.1250000000000139900, 0.1875000000000208200, 0.2187500000000242300, 0.2343750000000243100, 0.2500000000000243700, 0.5000000000000138800, 0.6250000000000086600, 0.6875000000000060000, 0.7187500000000046600, 0.7343750000000054400, 0.7500000000000062200, 1.000000000000000000 ),
 .UNSPECIFIED. ) ;
#3843 = EDGE_CURVE ( 'NONE', #675248, #675520, #533551, .T. ) ;
#3844 = FILL_AREA_STYLE_COLOUR ( '', #728 ) ;
#3845 = EDGE_CURVE ( 'NONE', #675487, #675248, #634880, .T. ) ;
#3846 = FILL_AREA_STYLE ('',( #3816 ) ) ;
#3847 = CARTESIAN_POINT ( 'NONE',  ( 20.44699999999998900, -12.06163484187082000, 0.0000000000000000000 ) ) ;
#3848 = EDGE_CURVE ( 'NONE', #675472, #675487, #533578, .T. ) ;
#3849 = SURFACE_SIDE_STYLE ('',( #664 ) ) ;
#3850 =( BOUNDED_CURVE ( )  B_SPLINE_CURVE ( 3, ( #339798, #339859, #339869, #339873 ),
 .UNSPECIFIED., .F., .F. ) 
 B_SPLINE_CURVE_WITH_KNOTS ( ( 4, 4 ),
 ( 0.0000000000000000000, 1.000000000000000000 ),
 .UNSPECIFIED. ) 
 CURVE ( )  GEOMETRIC_REPRESENTATION_ITEM ( )  RATIONAL_B_SPLINE_CURVE ( ( 0.5000000000000000000, 0.4999999999999960600, 0.6666666666666627400, 1.000000000000000000 ) ) 
 REPRESENTATION_ITEM ( '' )  );
#3851 = CARTESIAN_POINT ( 'NONE',  ( 20.31999999999999000, -11.32839999999999500, 0.0000000000000000000 ) ) ;
#3852 = SURFACE_STYLE_USAGE ( .BOTH. , #3849 ) ;
#3854 = EDGE_CURVE ( 'NONE', #675498, #675556, #534257, .T. ) ;
#3853 = FACE_OUTER_BOUND ( 'NONE', #369858, .T. ) ;
#3855 = DIRECTION ( 'NONE',  ( -1.000000000000000000, 0.0000000000000000000, -0.0000000000000000000 ) ) ;
#3857 = B_SPLINE_CURVE_WITH_KNOTS ( 'NONE', 3,
 ( #70996, #70641, #71011, #71017, #71021, #71026, #71033, #71038, #71043, #71050, #71057, #71065, #71070, #71076, #71082, #71087, #71092, #71099, #71104 ),
 .UNSPECIFIED., .F., .F.,
 ( 4, 1, 1, 1, 1, 1, 1, 1, 1, 1, 1, 1, 1, 1, 1, 1, 4 ),
 ( 0.0000000000000000000, 0.06459999068756394600, 0.1266844529554901600, 0.1869960986892842700, 0.2463301303601221300, 0.3052021498314466100, 0.3637819986681795100, 0.4229818701528617100, 0.4830170668572450500, 0.5438004377301491900, 0.6044528543692284700, 0.6662738736003976900, 0.7289219891304943300, 0.7931598083992557100, 0.8596449627666692400, 0.9281468018981061700, 1.000000000000000000 ),
 .UNSPECIFIED. ) ;
#3856 =( LENGTH_UNIT ( ) NAMED_UNIT ( * ) SI_UNIT ( .MILLI., .METRE. ) );
#3858 = PRESENTATION_STYLE_ASSIGNMENT (( #19863 ) ) ;
#3860 = EDGE_CURVE ( 'NONE', #675556, #675498, #525484, .T. ) ;
#3859 = DIRECTION ( 'NONE',  ( 0.0000000000000000000, 0.0000000000000000000, -1.000000000000000000 ) ) ;
#3861 =( NAMED_UNIT ( * ) PLANE_ANGLE_UNIT ( ) SI_UNIT ( $, .RADIAN. ) );
#3862 = SURFACE_STYLE_FILL_AREA ( #19850 ) ;
#3863 = EDGE_CURVE ( 'NONE', #675572, #675544, #634897, .T. ) ;
#3864 =( NAMED_UNIT ( * ) SI_UNIT ( $, .STERADIAN. ) SOLID_ANGLE_UNIT ( ) );
#3865 = COLOUR_RGB ( '',0.0000000000000000000, 0.0000000000000000000, 0.0000000000000000000 ) ;
#3866 = EDGE_CURVE ( 'NONE', #675572, #675606, #634922, .T. ) ;
#3867 = CARTESIAN_POINT ( 'NONE',  ( 20.31999999999999000, -0.4412848101265740600, 1.185299841772154100 ) ) ;
#3868 = B_SPLINE_CURVE_WITH_KNOTS ( 'NONE', 3,
 ( #68554, #68542, #68536, #68559, #68562, #68567, #68571 ),
 .UNSPECIFIED., .F., .F.,
 ( 4, 1, 1, 1, 4 ),
 ( 0.0000000000000000000, 0.1904084924854273500, 0.4138736458522817000, 0.6839725493908391800, 1.000000000000000000 ),
 .UNSPECIFIED. ) ;
#3869 = CARTESIAN_POINT ( 'NONE',  ( 17.08714128541994600, 24.17678347399310500, -36.78627004361136700 ) ) ;
#3870 = EDGE_CURVE ( 'NONE', #675598, #675606, #634909, .T. ) ;
#3871 = DIRECTION ( 'NONE',  ( 0.8660254037844386000, -0.5000000000000003300, 3.741870594129010900E-049 ) ) ;
#3872 = CARTESIAN_POINT ( 'NONE',  ( 20.31999999999999000, -0.4356899914495281400, 1.198868102772423700 ) ) ;
#3873 = EDGE_CURVE ( 'NONE', #675544, #675598, #634916, .T. ) ;
#3874 = DIRECTION ( 'NONE',  ( -0.5000000000000002200, -0.8660254037844384900, -2.266504474158144500E-048 ) ) ;
#3875 = CARTESIAN_POINT ( 'NONE',  ( 16.31949999999998700, -11.32839999999999500, 0.0000000000000000000 ) ) ;
#3876 = CARTESIAN_POINT ( 'NONE',  ( 15.93849999999998700, -11.32839999999999500, 0.0000000000000000000 ) ) ;
#3877 = EDGE_CURVE ( 'NONE', #675580, #675622, #634936, .T. ) ;
#3878 = DIRECTION ( 'NONE',  ( 1.000000000000000000, 0.0000000000000000000, 0.0000000000000000000 ) ) ;
#3879 = CARTESIAN_POINT ( 'NONE',  ( -20.91435466595888200, -12.56335443037975200, 14.55365221753123400 ) ) ;
#3881 = EDGE_CURVE ( 'NONE', #675580, #675654, #634942, .T. ) ;
#3880 = DIRECTION ( 'NONE',  ( 0.0000000000000000000, 0.0000000000000000000, 1.000000000000000000 ) ) ;
#3882 = CARTESIAN_POINT ( 'NONE',  ( -1.019241413399515400, -0.7776476166799148900, -24.93050004325978700 ) ) ;
#3883 = EDGE_CURVE ( 'NONE', #675647, #675654, #634954, .T. ) ;
#3884 = FILL_AREA_STYLE_COLOUR ( '', #772 ) ;
#3885 = CARTESIAN_POINT ( 'NONE',  ( 20.31999999999999300, -0.4239191917145337400, 1.227414029317201300 ) ) ;
#3886 = FILL_AREA_STYLE ('',( #3844 ) ) ;
#3887 = EDGE_CURVE ( 'NONE', #675622, #675647, #634960, .T. ) ;
#3888 = CARTESIAN_POINT ( 'NONE',  ( 20.31999999999998300, -0.4109746476255355400, 1.274552684693707200 ) ) ;
#3889 = SURFACE_SIDE_STYLE ('',( #722 ) ) ;
#3891 = EDGE_CURVE ( 'NONE', #675630, #675669, #634971, .T. ) ;
#3890 = CARTESIAN_POINT ( 'NONE',  ( 20.31999999999999300, -0.4010214717981571700, 1.327315858570585300 ) ) ;
#3892 = UNCERTAINTY_MEASURE_WITH_UNIT (LENGTH_MEASURE( 1.000000000000000100E-005 ), #288056, 'distance_accuracy_value', 'NONE');
#3893 = SURFACE_STYLE_USAGE ( .BOTH. , #3889 ) ;
#3894 = CARTESIAN_POINT ( 'NONE',  ( 20.31999999999999300, -0.3934007119327889200, 1.385205544446718400 ) ) ;
#3895 = EDGE_CURVE ( 'NONE', #675669, #675711, #634976, .T. ) ;
#3896 =( LENGTH_UNIT ( ) NAMED_UNIT ( * ) SI_UNIT ( .MILLI., .METRE. ) );
#3897 = CARTESIAN_POINT ( 'NONE',  ( 20.31999999999999000, -0.3878136373921627900, 1.447362797409646600 ) ) ;
#3898 =( NAMED_UNIT ( * ) PLANE_ANGLE_UNIT ( ) SI_UNIT ( $, .RADIAN. ) );
#3899 = EDGE_CURVE ( 'NONE', #675694, #675711, #634993, .T. ) ;
#3900 = CARTESIAN_POINT ( 'NONE',  ( 20.31999999999999300, -0.3840358378421799800, 1.512910725422429900 ) ) ;
#3901 =( NAMED_UNIT ( * ) SI_UNIT ( $, .STERADIAN. ) SOLID_ANGLE_UNIT ( ) );
#3903 = EDGE_CURVE ( 'NONE', #675630, #675694, #634987, .T. ) ;
#3902 = CARTESIAN_POINT ( 'NONE',  ( 20.31999999999998600, -0.3815509983795803400, 1.581452577976719500 ) ) ;
#3904 = FACE_BOUND ( 'NONE', #391434, .T. ) ;
#3905 = CARTESIAN_POINT ( 'NONE',  ( 20.31999999999999000, -0.3811862535763648800, 1.628089537866364200 ) ) ;
#3907 = EDGE_CURVE ( 'NONE', #675686, #675718, #635007, .T. ) ;
#3906 = PRESENTATION_STYLE_ASSIGNMENT (( #19932 ) ) ;
#3908 = DIRECTION ( 'NONE',  ( 0.0000000000000000000, 0.0000000000000000000, -1.000000000000000000 ) ) ;
#3909 = B_SPLINE_CURVE_WITH_KNOTS ( 'NONE', 3,
 ( #232226, #232140, #232210, #232242, #232251, #232259, #232266, #232272, #232279, #232287, #232294, #232302, #232310, #232319, #232324, #232332, #232341, #232351, #232357, #232366, #232374, #232384, #232389, #232397, #232406, #232413, #232420, #232428, #232436, #232445 ),
 .UNSPECIFIED., .F., .F.,
 ( 4, 2, 2, 2, 2, 2, 2, 2, 2, 2, 2, 2, 2, 2, 4 ),
 ( 0.0000000000000000000, 0.0004127012243909470900, 0.0008254024487818941700, 0.001650804897563784200, 0.002063506121954727200, 0.002476207346345670700, 0.002888908570736614100, 0.003301609795127557600, 0.003714311019518501100, 0.004127012243909444900, 0.004539713468300388000, 0.004952414692691331000, 0.005365115917082274000, 0.005777817141473217900, 0.006603219590255096100 ),
 .UNSPECIFIED. ) ;
#3910 = CARTESIAN_POINT ( 'NONE',  ( 20.31999999999999000, -0.3809999999999917900, 1.651904272151900800 ) ) ;
#3912 = DIRECTION ( 'NONE',  ( 1.000000000000000000, 0.0000000000000000000, 0.0000000000000000000 ) ) ;
#3911 = SURFACE_STYLE_FILL_AREA ( #19843 ) ;
#3913 = EDGE_CURVE ( 'NONE', #675686, #675762, #635015, .T. ) ;
#3914 = CARTESIAN_POINT ( 'NONE',  ( 19.43099999999999000, -12.06163484187082000, 0.0000000000000000000 ) ) ;
#3915 = CARTESIAN_POINT ( 'NONE',  ( -20.38044149546968600, -12.82220233386076400, 14.01973904704202700 ) ) ;
#3916 = COLOUR_RGB ( '',0.7529411764705882200, 0.7529411764705882200, 0.7529411764705882200 ) ;
#3918 = EDGE_CURVE ( 'NONE', #675745, #675762, #635027, .T. ) ;
#3917 = CARTESIAN_POINT ( 'NONE',  ( -206.1568542494923100, 4.000000000000023100, -292.6568542494923700 ) ) ;
#3919 = FACE_OUTER_BOUND ( 'NONE', #391449, .T. ) ;
#3920 = DIRECTION ( 'NONE',  ( 1.000000000000000000, 0.0000000000000000000, 0.0000000000000000000 ) ) ;
#3921 = EDGE_CURVE ( 'NONE', #675718, #675745, #635032, .T. ) ;
#3922 = PLANE ( 'NONE',  #549432 ) ;
#3923 = DIRECTION ( 'NONE',  ( 0.2457541015344346400, -0.9690946304187710900, -0.02145970345806390300 ) ) ;
#3924 = FILL_AREA_STYLE_COLOUR ( '', #853 ) ;
#3925 = EDGE_CURVE ( 'NONE', #675736, #675770, #635047, .T. ) ;
#3926 = FILL_AREA_STYLE ('',( #3884 ) ) ;
#3928 = EDGE_CURVE ( 'NONE', #675736, #675820, #635068, .T. ) ;
#3927 = CARTESIAN_POINT ( 'NONE',  ( -208.5000000000000000, 4.000000000000058600, -295.0000000000000600 ) ) ;
#3929 = SURFACE_SIDE_STYLE ('',( #788 ) ) ;
#3930 = DIRECTION ( 'NONE',  ( 0.0000000000000000000, 0.5000000000000002200, -0.8660254037844386000 ) ) ;
#3931 = EDGE_CURVE ( 'NONE', #675820, #675838, #635055, .T. ) ;
#3932 = SURFACE_STYLE_USAGE ( .BOTH. , #3929 ) ;
#3933 =( LENGTH_UNIT ( ) NAMED_UNIT ( * ) SI_UNIT ( .MILLI., .METRE. ) );
#3934 = EDGE_CURVE ( 'NONE', #675770, #675838, #635088, .T. ) ;
#3935 =( NAMED_UNIT ( * ) PLANE_ANGLE_UNIT ( ) SI_UNIT ( $, .RADIAN. ) );
#3936 = EDGE_CURVE ( 'NONE', #675791, #675809, #525499, .T. ) ;
#3937 =( NAMED_UNIT ( * ) SI_UNIT ( $, .STERADIAN. ) SOLID_ANGLE_UNIT ( ) );
#3938 = CARTESIAN_POINT ( 'NONE',  ( 20.30729999999999100, -2.908365690114595100, -1.095210470605685500 ) ) ;
#3939 = EDGE_CURVE ( 'NONE', #675809, #675472, #635095, .T. ) ;
#3940 = CARTESIAN_POINT ( 'NONE',  ( 19.43099999999999000, -12.06163484187082000, 0.0000000000000000000 ) ) ;
#3941 = CARTESIAN_POINT ( 'NONE',  ( 22.11473362116602100, -32.38584152600689200, -37.95467004361137200 ) ) ;
#3942 = EDGE_CURVE ( 'NONE', #675791, #675487, #525630, .T. ) ;
#3943 = CARTESIAN_POINT ( 'NONE',  ( -204.4999999999999700, 2.343145750507633600, -291.0000000000000600 ) ) ;
#3944 = DIRECTION ( 'NONE',  ( 9.275278612168927900E-031, -0.7071067811865364700, 0.7071067811865586700 ) ) ;
#3946 = EDGE_CURVE ( 'NONE', #675872, #675512, #635121, .T. ) ;
#3945 = CARTESIAN_POINT ( 'NONE',  ( -204.5000000000000300, 0.0000000000000000000, -291.0000000000000600 ) ) ;
#3947 = DIRECTION ( 'NONE',  ( -5.551115123125734000E-017, -0.7071067811865586700, -0.7071067811865364700 ) ) ;
#3948 = EDGE_CURVE ( 'NONE', #675512, #675897, #635107, .T. ) ;
#3949 = CARTESIAN_POINT ( 'NONE',  ( 15.93849999999998700, -11.32839999999999500, 0.0000000000000000000 ) ) ;
#3950 = EDGE_CURVE ( 'NONE', #675897, #675911, #635126, .T. ) ;
#3951 = FACE_OUTER_BOUND ( 'NONE', #369455, .T. ) ;
#3952 = FILL_AREA_STYLE_COLOUR ( '', #901 ) ;
#3955 = EDGE_CURVE ( 'NONE', #675911, #675872, #635135, .T. ) ;
#3954 = CARTESIAN_POINT ( 'NONE',  ( 19.43099999999999000, -11.69501742093540900, -0.6349999999999999000 ) ) ;
#3953 = PRESENTATION_STYLE_ASSIGNMENT (( #20007 ) ) ;
#3956 = FILL_AREA_STYLE ('',( #3924 ) ) ;
#3957 = SURFACE_STYLE_FILL_AREA ( #19921 ) ;
#3958 = EDGE_CURVE ( 'NONE', #675622, #675886, #635140, .T. ) ;
#3959 = SURFACE_SIDE_STYLE ('',( #848 ) ) ;
#3960 = DIRECTION ( 'NONE',  ( 1.000000000000000000, 0.0000000000000000000, 0.0000000000000000000 ) ) ;
#3961 = COLOUR_RGB ( '',0.0000000000000000000, 0.0000000000000000000, 0.0000000000000000000 ) ;
#3962 = SURFACE_STYLE_USAGE ( .BOTH. , #3959 ) ;
#3963 = EDGE_CURVE ( 'NONE', #675886, #675939, #635154, .T. ) ;
#3964 = DIRECTION ( 'NONE',  ( 1.000000000000000000, 9.619183076282617300E-017, -0.0000000000000000000 ) ) ;
#3965 =( LENGTH_UNIT ( ) NAMED_UNIT ( * ) SI_UNIT ( .MILLI., .METRE. ) );
#3966 = EDGE_CURVE ( 'NONE', #675580, #675939, #635168, .T. ) ;
#3967 =( NAMED_UNIT ( * ) PLANE_ANGLE_UNIT ( ) SI_UNIT ( $, .RADIAN. ) );
#3968 = CARTESIAN_POINT ( 'NONE',  ( 20.31999999999999300, -0.6840003366950727600, 1.024446523192938900 ) ) ;
#3969 = EDGE_CURVE ( 'NONE', #675544, #675930, #635114, .T. ) ;
#3970 =( NAMED_UNIT ( * ) SI_UNIT ( $, .STERADIAN. ) SOLID_ANGLE_UNIT ( ) );
#3971 = DIRECTION ( 'NONE',  ( 0.0000000000000000000, 0.5000000000000002200, -0.8660254037844386000 ) ) ;
#3972 = EDGE_CURVE ( 'NONE', #675930, #675969, #635189, .T. ) ;
#3973 = DIRECTION ( 'NONE',  ( 0.0000000000000000000, 0.0000000000000000000, 1.000000000000000000 ) ) ;
#3974 = CARTESIAN_POINT ( 'NONE',  ( -120.3966749804201600, 26.40508706281610100, 59.66331771206785800 ) ) ;
#3976 = EDGE_CURVE ( 'NONE', #675572, #675969, #635204, .T. ) ;
#3975 = CARTESIAN_POINT ( 'NONE',  ( 20.31999999999999000, -0.6993037974683462600, 1.024037974683546400 ) ) ;
#3977 = CARTESIAN_POINT ( 'NONE',  ( 21.42732595691216000, 24.17678347399311500, -28.88687004361137100 ) ) ;
#3978 = CARTESIAN_POINT ( 'NONE',  ( -121.0562631089248500, 26.40508706281609400, 60.24807037289699000 ) ) ;
#3979 = CARTESIAN_POINT ( 'NONE',  ( 20.44699999999998900, -11.69501742093540900, 0.6350000000000002300 ) ) ;
#3980 = EDGE_CURVE ( 'NONE', #675420, #675960, #635174, .T. ) ;
#3981 = CARTESIAN_POINT ( 'NONE',  ( -20.20806533713310300, -13.48872626582278900, 13.84736288870544600 ) ) ;
#3982 = CARTESIAN_POINT ( 'NONE',  ( -121.7158512374295600, 26.40508706281610100, 60.83282303372614300 ) ) ;
#3983 = EDGE_CURVE ( 'NONE', #675960, #675996, #635221, .T. ) ;
#3984 = CARTESIAN_POINT ( 'NONE',  ( -122.0643541686008300, 27.16708706281610100, 61.10649049722181300 ) ) ;
#3985 = CARTESIAN_POINT ( 'NONE',  ( 20.30729999999999100, -1.654215189873409000, 1.236240506329116000 ) ) ;
#3986 = DIRECTION ( 'NONE',  ( -1.475366119970902300E-048, -1.710569414459015200E-048, -1.000000000000000000 ) ) ;
#3987 = CARTESIAN_POINT ( 'NONE',  ( -122.4128570997720800, 27.92908706281609800, 61.38015796071748300 ) ) ;
#3989 = EDGE_CURVE ( 'NONE', #675404, #675996, #635231, .T. ) ;
#3988 = CARTESIAN_POINT ( 'NONE',  ( 20.31999999999999000, -0.6544973681501208300, 1.025234148554304400 ) ) ;
#3990 = FILL_AREA_STYLE_COLOUR ( '', #962 ) ;
#3991 = CARTESIAN_POINT ( 'NONE',  ( -122.1391896362764000, 28.69108706281610200, 61.03165502954622900 ) ) ;
#3992 = CARTESIAN_POINT ( 'NONE',  ( 20.31999999999998600, -0.6123363655553453200, 1.032746393900613000 ) ) ;
#3993 = EDGE_CURVE ( 'NONE', #675556, #675736, #635210, .T. ) ;
#3994 = FILL_AREA_STYLE ('',( #3952 ) ) ;
#3995 = CARTESIAN_POINT ( 'NONE',  ( -121.8655221727807300, 29.45308706281609900, 60.68315209837499000 ) ) ;
#3996 = CARTESIAN_POINT ( 'NONE',  ( 20.31999999999998300, -0.5743590353001230000, 1.045507243622055800 ) ) ;
#3997 = SURFACE_SIDE_STYLE ('',( #923 ) ) ;
#3998 = EDGE_CURVE ( 'NONE', #675498, #675770, #635251, .T. ) ;
#3999 = CARTESIAN_POINT ( 'NONE',  ( -121.2807695119516000, 29.45308706281609500, 60.02356396987025300 ) ) ;
#4000 = CARTESIAN_POINT ( 'NONE',  ( 20.32000000000000000, -0.5402636278583486900, 1.063150800214939900 ) ) ;
#4001 = SURFACE_STYLE_USAGE ( .BOTH. , #3997 ) ;
#4002 = CARTESIAN_POINT ( 'NONE',  ( -120.6960168511224500, 29.45308706281609900, 59.36397584136554400 ) ) ;
#4004 = EDGE_CURVE ( 'NONE', #675988, #675534, #635262, .T. ) ;
#4003 = CARTESIAN_POINT ( 'NONE',  ( 20.31999999999998600, -0.5099919703989696000, 1.086189549909923900 ) ) ;
#4005 = FACE_OUTER_BOUND ( 'NONE', #391456, .T. ) ;
#4006 =( LENGTH_UNIT ( ) NAMED_UNIT ( * ) SI_UNIT ( .MILLI., .METRE. ) );
#4007 = CARTESIAN_POINT ( 'NONE',  ( -120.4223493876267700, 28.69108706281610200, 59.01547291019427600 ) ) ;
#4008 = CARTESIAN_POINT ( 'NONE',  ( 20.31999999999999300, -0.4832780498476114100, 1.114342433727632900 ) ) ;
#4009 = EDGE_CURVE ( 'NONE', #675988, #675512, #635239, .T. ) ;
#4011 =( NAMED_UNIT ( * ) PLANE_ANGLE_UNIT ( ) SI_UNIT ( $, .RADIAN. ) );
#4010 = PRESENTATION_STYLE_ASSIGNMENT (( #20078 ) ) ;
#4012 = CARTESIAN_POINT ( 'NONE',  ( -120.1486819241310500, 27.92908706281609800, 58.66696997902303000 ) ) ;
#4013 = CARTESIAN_POINT ( 'NONE',  ( 20.31999999999999000, -0.4597479066597905400, 1.147523374905869100 ) ) ;
#4014 =( NAMED_UNIT ( * ) SI_UNIT ( $, .STERADIAN. ) SOLID_ANGLE_UNIT ( ) );
#4016 = EDGE_CURVE ( 'NONE', #675534, #675872, #635278, .T. ) ;
#4015 = SURFACE_STYLE_FILL_AREA ( #20066 ) ;
#4017 = CARTESIAN_POINT ( 'NONE',  ( -120.4971848553023500, 27.16708706281610100, 58.94063744251872800 ) ) ;
#4018 = CARTESIAN_POINT ( 'NONE',  ( 20.31999999999998600, -0.4475685430550490100, 1.172442993607921900 ) ) ;
#4020 = CARTESIAN_POINT ( 'NONE',  ( -120.8456877864736200, 26.40508706281610400, 59.21430490601439100 ) ) ;
#4019 = COLOUR_RGB ( '',0.7529411764705882200, 0.7529411764705882200, 0.7529411764705882200 ) ;
#4022 = EDGE_CURVE ( 'NONE', #675718, #675863, #635283, .T. ) ;
#4021 = CARTESIAN_POINT ( 'NONE',  ( 20.31999999999999000, -0.4412848101265740600, 1.185299841772154100 ) ) ;
#4023 = B_SPLINE_CURVE_WITH_KNOTS ( 'NONE', 3,
 ( #237174, #237166, #237158, #237190, #237200, #237208, #237216, #237222, #237230, #237238, #237246, #237251, #237260, #237268, #237275, #237281 ),
 .UNSPECIFIED., .F., .F.,
 ( 4, 2, 2, 2, 2, 2, 2, 4 ),
 ( 0.004369579494194809400, 0.004914940814968033600, 0.005460302135741257000, 0.006005663456514481200, 0.006551024777287705500, 0.007096386098060929700, 0.007641747418834153900, 0.008732470060380611100 ),
 .UNSPECIFIED. ) ;
#4024 = DIRECTION ( 'NONE',  ( 0.0000000000000000000, 1.000000000000000000, 0.0000000000000000000 ) ) ;
#4025 = CARTESIAN_POINT ( 'NONE',  ( -121.5052759149783100, 26.40508706281610100, 59.79905756684353000 ) ) ;
#4026 = CARTESIAN_POINT ( 'NONE',  ( 19.43099999999999000, -11.69501742093540900, 0.6350000000000002300 ) ) ;
#4027 = EDGE_CURVE ( 'NONE', #676013, #675863, #635313, .T. ) ;
#4028 = CARTESIAN_POINT ( 'NONE',  ( 20.31999999999999000, -11.32839999999999500, 0.0000000000000000000 ) ) ;
#4029 = CARTESIAN_POINT ( 'NONE',  ( -122.1648640434830400, 26.40508706281610400, 60.38381022767268300 ) ) ;
#4030 = CARTESIAN_POINT ( 'NONE',  ( 19.43099999999999000, -10.96178257906458200, 0.6350000000000002300 ) ) ;
#4031 = CARTESIAN_POINT ( 'NONE',  ( -20.24856174527399900, -13.85646360759494100, 13.88785929684634400 ) ) ;
#4032 = EDGE_CURVE ( 'NONE', #675686, #676013, #635298, .T. ) ;
#4033 = CARTESIAN_POINT ( 'NONE',  ( -122.5133669746543000, 27.16708706281610100, 60.65747769116835300 ) ) ;
#4034 = DIRECTION ( 'NONE',  ( 1.000000000000000000, 0.0000000000000000000, 0.0000000000000000000 ) ) ;
#4035 = CARTESIAN_POINT ( 'NONE',  ( -122.8618699058255600, 27.92908706281610200, 60.93114515466403000 ) ) ;
#4037 = EDGE_CURVE ( 'NONE', #675711, #676055, #635328, .T. ) ;
#4036 = DIRECTION ( 'NONE',  ( 0.0000000000000000000, 0.0000000000000000000, -1.000000000000000000 ) ) ;
#4038 = DIRECTION ( 'NONE',  ( -1.000000000000000000, 0.0000000000000000000, -0.0000000000000000000 ) ) ;
#4039 = CARTESIAN_POINT ( 'NONE',  ( -122.5882024423298900, 28.69108706281609500, 60.58264222349278300 ) ) ;
#4040 = EDGE_CURVE ( 'NONE', #676064, #676055, #635347, .T. ) ;
#4041 = FILL_AREA_STYLE_COLOUR ( '', #1028 ) ;
#4042 = CARTESIAN_POINT ( 'NONE',  ( -122.3145349788341900, 29.45308706281609900, 60.23413929232154400 ) ) ;
#4043 = FILL_AREA_STYLE ('',( #3990 ) ) ;
#4044 = EDGE_CURVE ( 'NONE', #676064, #675694, #635361, .T. ) ;
#4045 = CARTESIAN_POINT ( 'NONE',  ( -121.7297823180050500, 29.45308706281610300, 59.57455116381681400 ) ) ;
#4046 = DIRECTION ( 'NONE',  ( 0.0000000000000000000, -0.4999999999999998300, -0.8660254037844387100 ) ) ;
#4047 = SURFACE_SIDE_STYLE ('',( #982 ) ) ;
#4048 = CARTESIAN_POINT ( 'NONE',  ( -121.1450296571759100, 29.45308706281609900, 58.91496303531209100 ) ) ;
#4049 = EDGE_CURVE ( 'NONE', #675848, #674960, #635367, .T. ) ;
#4050 = SURFACE_STYLE_USAGE ( .BOTH. , #4047 ) ;
#4051 = CARTESIAN_POINT ( 'NONE',  ( -120.8713621936802300, 28.69108706281610200, 58.56646010414084500 ) ) ;
#4052 = EDGE_CURVE ( 'NONE', #676037, #675848, #635376, .T. ) ;
#4053 =( LENGTH_UNIT ( ) NAMED_UNIT ( * ) SI_UNIT ( .MILLI., .METRE. ) );
#4054 = CARTESIAN_POINT ( 'NONE',  ( -120.5976947301845600, 27.92908706281609800, 58.21795717296957700 ) ) ;
#4055 = CARTESIAN_POINT ( 'NONE',  ( 20.30729999999999100, -3.168353584474182100E-013, -0.3869242165485641300 ) ) ;
#4056 =( NAMED_UNIT ( * ) PLANE_ANGLE_UNIT ( ) SI_UNIT ( $, .RADIAN. ) );
#4057 = EDGE_CURVE ( 'NONE', #676037, #676113, #635335, .T. ) ;
#4058 = CARTESIAN_POINT ( 'NONE',  ( -120.9461976613558100, 27.16708706281610100, 58.49162463646527500 ) ) ;
#4059 =( NAMED_UNIT ( * ) SI_UNIT ( $, .STERADIAN. ) SOLID_ANGLE_UNIT ( ) );
#4060 = CARTESIAN_POINT ( 'NONE',  ( -121.2947005925270600, 26.40508706281610100, 58.76529209996095200 ) ) ;
#4062 = EDGE_CURVE ( 'NONE', #674967, #676113, #635382, .T. ) ;
#4061 = DIRECTION ( 'NONE',  ( -1.198702745190625100E-016, 1.000000000000000000, 1.143854220785098900E-014 ) ) ;
#4063 = CARTESIAN_POINT ( 'NONE',  ( -121.9542887210318000, 26.40508706281610100, 59.35004476079008400 ) ) ;
#4064 = CARTESIAN_POINT ( 'NONE',  ( 19.43099999999999000, -11.69501742093540900, 0.6350000000000002300 ) ) ;
#4065 = EDGE_CURVE ( 'NONE', #676021, #676087, #635402, .T. ) ;
#4066 = DIRECTION ( 'NONE',  ( 0.0000000000000000000, 0.0000000000000000000, -1.000000000000000000 ) ) ;
#4068 = CARTESIAN_POINT ( 'NONE',  ( -122.6138768495364700, 26.40508706281610100, 59.93479742161923000 ) ) ;
#4067 = COLOUR_RGB ( '',1.000000000000000000, 0.9490196078431372100, 0.9098039215686274400 ) ;
#4069 = PLANE ( 'NONE',  #549585 ) ;
#4070 = EDGE_CURVE ( 'NONE', #676113, #676087, #635397, .T. ) ;
#4071 = CARTESIAN_POINT ( 'NONE',  ( -122.9623797807077400, 27.16708706281610100, 60.20846488511490000 ) ) ;
#4074 = B_SPLINE_CURVE_WITH_KNOTS ( 'NONE', 3,
 ( #68482, #68452, #68321, #68486 ),
 .UNSPECIFIED., .F., .F.,
 ( 4, 4 ),
 ( 0.0000000000000000000, 1.000000000000000000 ),
 .UNSPECIFIED. ) ;
#4073 = DIRECTION ( 'NONE',  ( 0.0000000000000000000, -0.4999999999999998900, -0.8660254037844387100 ) ) ;
#4072 = FACE_OUTER_BOUND ( 'NONE', #440070, .T. ) ;
#4075 = CARTESIAN_POINT ( 'NONE',  ( -123.3108827118790200, 27.92908706281610200, 60.48213234861057700 ) ) ;
#4077 = EDGE_CURVE ( 'NONE', #676021, #676037, #635421, .T. ) ;
#4076 = CARTESIAN_POINT ( 'NONE',  ( 20.30729999999999100, -0.3809999999999917900, 1.651904272151900800 ) ) ;
#4078 = PRESENTATION_STYLE_ASSIGNMENT (( #20136 ) ) ;
#4079 = PLANE ( 'NONE',  #549549 ) ;
#4080 = CARTESIAN_POINT ( 'NONE',  ( -123.0372152483833200, 28.69108706281609500, 60.13362941743932300 ) ) ;
#4081 = CARTESIAN_POINT ( 'NONE',  ( 20.31999999999999000, -0.9620782338612293700, 2.102212263608806100 ) ) ;
#4083 = EDGE_CURVE ( 'NONE', #675711, #676105, #635437, .T. ) ;
#4082 = SURFACE_STYLE_FILL_AREA ( #20061 ) ;
#4084 = FILL_AREA_STYLE_COLOUR ( '', #1095 ) ;
#4085 = CARTESIAN_POINT ( 'NONE',  ( -122.7635477848876300, 29.45308706281609900, 59.78512648626806900 ) ) ;
#4086 = DIRECTION ( 'NONE',  ( 1.000000000000000000, 9.619183076282617300E-017, -0.0000000000000000000 ) ) ;
#4088 = FILL_AREA_STYLE ('',( #4041 ) ) ;
#4087 = CYLINDRICAL_SURFACE ( 'NONE', #851046, 1.422400000000051800 ) ;
#4090 = EDGE_CURVE ( 'NONE', #676105, #676175, #635414, .T. ) ;
#4089 = B_SPLINE_CURVE_WITH_KNOTS ( 'NONE', 3,
 ( #112069, #112065, #112058, #112074, #112079, #112084, #112090, #112096, #112101, #112105, #112109, #112113, #112117 ),
 .UNSPECIFIED., .F., .F.,
 ( 4, 2, 2, 1, 2, 2, 4 ),
 ( 0.0000000000000000000, 0.2499999999999660300, 0.3749999999999509800, 0.4374999999999439900, 0.4687499999999434900, 0.4999999999999430500, 1.000000000000000000 ),
 .UNSPECIFIED. ) ;
#4091 = CARTESIAN_POINT ( 'NONE',  ( -122.1787951240585100, 29.45308706281609500, 59.12553835776336100 ) ) ;
#4092 = DIRECTION ( 'NONE',  ( 1.000000000000000000, 0.0000000000000000000, 0.0000000000000000000 ) ) ;
#4093 = SURFACE_SIDE_STYLE ('',( #1047 ) ) ;
#4094 = CARTESIAN_POINT ( 'NONE',  ( -121.5940424632293700, 29.45308706281609900, 58.46595022925865200 ) ) ;
#4095 = EDGE_CURVE ( 'NONE', #676055, #676175, #635458, .T. ) ;
#4096 = SURFACE_STYLE_USAGE ( .BOTH. , #4093 ) ;
#4097 = CARTESIAN_POINT ( 'NONE',  ( -121.3203749997337000, 28.69108706281610600, 58.11744729808737000 ) ) ;
#4098 = CARTESIAN_POINT ( 'NONE',  ( 20.31999999999999000, -0.9564185126582196400, 2.116700158227850200 ) ) ;
#4099 = EDGE_CURVE ( 'NONE', #675718, #675686, #635470, .T. ) ;
#4100 =( LENGTH_UNIT ( ) NAMED_UNIT ( * ) SI_UNIT ( .MILLI., .METRE. ) );
#4101 = CARTESIAN_POINT ( 'NONE',  ( -121.0467075362380000, 27.92908706281609800, 57.76894436691613100 ) ) ;
#4102 = CARTESIAN_POINT ( 'NONE',  ( 1.334926467208287900, 1.587499999978283700, -17.46411109611834800 ) ) ;
#4103 =( BOUNDED_CURVE ( )  B_SPLINE_CURVE ( 3, ( #339895, #339891, #339912, #339917 ),
 .UNSPECIFIED., .F., .F. ) 
 B_SPLINE_CURVE_WITH_KNOTS ( ( 4, 4 ),
 ( 0.5857955825280005700, 1.000000000000000000 ),
 .UNSPECIFIED. ) 
 CURVE ( )  GEOMETRIC_REPRESENTATION_ITEM ( )  RATIONAL_B_SPLINE_CURVE ( ( 0.5857826497266367400, 0.5285942165755471700, 0.5000000000000015500, 0.4999999999999998900 ) ) 
 REPRESENTATION_ITEM ( '' )  );
#4104 =( NAMED_UNIT ( * ) PLANE_ANGLE_UNIT ( ) SI_UNIT ( $, .RADIAN. ) );
#4105 = EDGE_CURVE ( 'NONE', #675863, #676013, #635479, .T. ) ;
#4106 = CARTESIAN_POINT ( 'NONE',  ( -121.3952104674092600, 27.16708706281610100, 58.04261183041180100 ) ) ;
#4107 =( NAMED_UNIT ( * ) SI_UNIT ( $, .STERADIAN. ) SOLID_ANGLE_UNIT ( ) );
#4108 = CARTESIAN_POINT ( 'NONE',  ( -121.7437133985805200, 26.40508706281610100, 58.31627929390749900 ) ) ;
#4110 = EDGE_CURVE ( 'NONE', #676130, #676139, #635486, .T. ) ;
#4109 = CARTESIAN_POINT ( 'NONE',  ( 1.334318281979033100, 1.771279903804481700, -17.47119466527495000 ) ) ;
#4111 = CARTESIAN_POINT ( 'NONE',  ( -122.4033015270852300, 26.40508706281610800, 58.90103195473660900 ) ) ;
#4112 = CARTESIAN_POINT ( 'NONE',  ( 20.31999999999998300, -0.9736768389695899000, 2.072521866765851200 ) ) ;
#4113 = EDGE_CURVE ( 'NONE', #676184, #676139, #635451, .T. ) ;
#4114 = CARTESIAN_POINT ( 'NONE',  ( 20.05251062840431300, -31.19521652600687700, -36.78627004361136700 ) ) ;
#4115 = CARTESIAN_POINT ( 'NONE',  ( -123.0628896555899400, 26.40508706281610400, 59.48578461556574800 ) ) ;
#4116 = CARTESIAN_POINT ( 'NONE',  ( 20.31999999999999000, -0.9870393791904534800, 2.025076883317540300 ) ) ;
#4117 = DIRECTION ( 'NONE',  ( -0.8660254037844389300, 0.4999999999999996700, -3.955691770936390300E-049 ) ) ;
#4118 = EDGE_CURVE ( 'NONE', #676200, #676184, #635493, .T. ) ;
#4119 = CARTESIAN_POINT ( 'NONE',  ( -123.4113925867612000, 27.16708706281610100, 59.75945207906144700 ) ) ;
#4120 = CARTESIAN_POINT ( 'NONE',  ( 20.31999999999998600, -0.9978860390183251800, 1.974243491155367000 ) ) ;
#4121 = DIRECTION ( 'NONE',  ( 0.4999999999999996700, 0.8660254037844389300, 2.138211768073722800E-048 ) ) ;
#4122 = CARTESIAN_POINT ( 'NONE',  ( -123.7598955179324500, 27.92908706281609800, 60.03311954255712400 ) ) ;
#4124 = EDGE_CURVE ( 'NONE', #676130, #676200, #635510, .T. ) ;
#4123 = CARTESIAN_POINT ( 'NONE',  ( 20.31999999999999700, -1.005624340571252200, 1.919333638432048700 ) ) ;
#4125 = CARTESIAN_POINT ( 'NONE',  ( -19.96934966809202200, -19.66829608386076000, 13.60864721966436800 ) ) ;
#4126 = CARTESIAN_POINT ( 'NONE',  ( -123.4862280544367800, 28.69108706281609500, 59.68461661138587700 ) ) ;
#4127 = CARTESIAN_POINT ( 'NONE',  ( 20.31999999999998600, -1.010786102883069400, 1.859853516059691000 ) ) ;
#4128 = EDGE_CURVE ( 'NONE', #676157, #676231, #635498, .T. ) ;
#4129 = CARTESIAN_POINT ( 'NONE',  ( -20.32715674791587900, -14.13075949367089000, 13.96645429948821800 ) ) ;
#4130 = CARTESIAN_POINT ( 'NONE',  ( -123.2125605909411100, 29.45308706281609900, 59.33611368021461600 ) ) ;
#4131 = CARTESIAN_POINT ( 'NONE',  ( 20.31999999999999000, -1.014673273363185600, 1.795022431525273600 ) ) ;
#4132 = EDGE_CURVE ( 'NONE', #676184, #676231, #635529, .T. ) ;
#4133 = CARTESIAN_POINT ( 'NONE',  ( -122.6278079301119700, 29.45308706281609500, 58.67652555170989400 ) ) ;
#4134 = CARTESIAN_POINT ( 'NONE',  ( 20.31999999999999000, -1.017069849123565000, 1.724464704320184200 ) ) ;
#4135 = FILL_AREA_STYLE ('',( #4178 ) ) ;
#4136 = CARTESIAN_POINT ( 'NONE',  ( -122.0430552692828200, 29.45308706281609900, 58.01693742320518500 ) ) ;
#4138 = EDGE_CURVE ( 'NONE', #676157, #676139, #635541, .T. ) ;
#4137 = CARTESIAN_POINT ( 'NONE',  ( 20.31999999999999000, -1.017423773875085800, 1.675517746713449700 ) ) ;
#4140 = FILL_AREA_STYLE ('',( #4084 ) ) ;
#4139 = TOROIDAL_SURFACE ( 'NONE', #851074, 2.449999999999999700, 0.2999999999999999900 ) ;
#4141 = CARTESIAN_POINT ( 'NONE',  ( -121.7693878057871600, 28.69108706281610200, 57.66843449203391700 ) ) ;
#4142 = CARTESIAN_POINT ( 'NONE',  ( 20.31999999999998600, -1.017607594936700700, 1.650095727848103200 ) ) ;
#4143 = EDGE_CURVE ( 'NONE', #676231, #676270, #635518, .T. ) ;
#4144 = SURFACE_SIDE_STYLE ('',( #1092 ) ) ;
#4145 = PRESENTATION_STYLE_ASSIGNMENT (( #20193 ) ) ;
#4146 = CARTESIAN_POINT ( 'NONE',  ( -121.4957203422914600, 27.92908706281609800, 57.31993156086267000 ) ) ;
#4147 = CARTESIAN_POINT ( 'NONE',  ( 20.44699999999998900, -10.96178257906458200, 0.6350000000000002300 ) ) ;
#4148 = SURFACE_STYLE_USAGE ( .BOTH. , #4144 ) ;
#4149 = EDGE_CURVE ( 'NONE', #676157, #676211, #635553, .T. ) ;
#4151 = CARTESIAN_POINT ( 'NONE',  ( -121.8442232734627200, 27.16708706281610100, 57.59359902435835500 ) ) ;
#4150 = SURFACE_STYLE_FILL_AREA ( #20183 ) ;
#4152 =( LENGTH_UNIT ( ) NAMED_UNIT ( * ) SI_UNIT ( .MILLI., .METRE. ) );
#4153 = CARTESIAN_POINT ( 'NONE',  ( -122.1927262046339700, 26.40508706281610400, 57.86726648785403200 ) ) ;
#4156 = EDGE_CURVE ( 'NONE', #676270, #676211, #635548, .T. ) ;
#4155 = DIRECTION ( 'NONE',  ( 0.0000000000000000000, -1.000000000000000000, 0.0000000000000000000 ) ) ;
#4154 = COLOUR_RGB ( '',0.7529411764705882200, 0.7529411764705882200, 0.7529411764705882200 ) ;
#4157 =( NAMED_UNIT ( * ) PLANE_ANGLE_UNIT ( ) SI_UNIT ( $, .RADIAN. ) );
#4158 = CARTESIAN_POINT ( 'NONE',  ( -122.8523143331387100, 26.40508706281610800, 58.45201914868315600 ) ) ;
#4159 = FACE_OUTER_BOUND ( 'NONE', #391442, .T. ) ;
#4160 = EDGE_CURVE ( 'NONE', #676270, #675988, #635559, .T. ) ;
#4161 =( NAMED_UNIT ( * ) SI_UNIT ( $, .STERADIAN. ) SOLID_ANGLE_UNIT ( ) );
#4162 = CARTESIAN_POINT ( 'NONE',  ( -123.5119024616433700, 26.40508706281610100, 59.03677180951232400 ) ) ;
#4163 = CARTESIAN_POINT ( 'NONE',  ( -0.5658593947231713700, -1.092657258000090400, -18.55676804079419300 ) ) ;
#4164 = EDGE_CURVE ( 'NONE', #675512, #676211, #635581, .T. ) ;
#4165 = CARTESIAN_POINT ( 'NONE',  ( -123.8604053928146600, 27.16708706281610100, 59.31043927300798700 ) ) ;
#4166 = CARTESIAN_POINT ( 'NONE',  ( -0.8889765228331718600, -1.179962867371379300, -18.53347241864145200 ) ) ;
#4167 = CARTESIAN_POINT ( 'NONE',  ( 19.43099999999999000, -12.06163484187082000, 0.0000000000000000000 ) ) ;
#4168 = CARTESIAN_POINT ( 'NONE',  ( -124.2089083239859200, 27.92908706281610500, 59.58410673650365700 ) ) ;
#4170 = EDGE_CURVE ( 'NONE', #675872, #676258, #635567, .T. ) ;
#4169 = CARTESIAN_POINT ( 'NONE',  ( 1.316746434888654200, 1.953139783889401300, -17.47781112068538100 ) ) ;
#4171 = DIRECTION ( 'NONE',  ( 0.0000000000000000000, -0.8660254037844386000, -0.5000000000000002200 ) ) ;
#4172 = CARTESIAN_POINT ( 'NONE',  ( -123.9352408604902400, 28.69108706281609500, 59.23560380533240300 ) ) ;
#4173 = CARTESIAN_POINT ( 'NONE',  ( 1.247972401136438800, 2.313044646853445600, -17.49035065070807700 ) ) ;
#4174 = EDGE_CURVE ( 'NONE', #676286, #676258, #635597, .T. ) ;
#4175 = DIRECTION ( 'NONE',  ( 0.0000000000000000000, 0.5000000000000001100, -0.8660254037844384900 ) ) ;
#4176 = CARTESIAN_POINT ( 'NONE',  ( -123.6615733969945700, 29.45308706281609900, 58.88710087416116300 ) ) ;
#4177 = CARTESIAN_POINT ( 'NONE',  ( 1.195965587985157000, 2.492438507767396100, -17.49630824771920200 ) ) ;
#4178 = FILL_AREA_STYLE_COLOUR ( '', #1140 ) ;
#4179 = EDGE_CURVE ( 'NONE', #675534, #676286, #635589, .T. ) ;
#4180 = CARTESIAN_POINT ( 'NONE',  ( -123.0768207361654300, 29.45308706281609500, 58.22751274565644800 ) ) ;
#4181 = CARTESIAN_POINT ( 'NONE',  ( 1.061515441488378100, 2.833391774617450800, -17.50724533412625700 ) ) ;
#4182 = CARTESIAN_POINT ( 'NONE',  ( -122.4920680753363200, 29.45308706281609900, 57.56792461715171800 ) ) ;
#4184 = EDGE_CURVE ( 'NONE', #676306, #676316, #635622, .T. ) ;
#4183 = CARTESIAN_POINT ( 'NONE',  ( 0.9790454097564752500, 2.996485295389345300, -17.51228343949714600 ) ) ;
#4185 = PLANE ( 'NONE',  #549621 ) ;
#4186 = CARTESIAN_POINT ( 'NONE',  ( -122.2184006118406100, 28.69108706281610600, 57.21942168598044300 ) ) ;
#4187 = CARTESIAN_POINT ( 'NONE',  ( 0.7833060759948377000, 3.307750838401605400, -17.52166402269585200 ) ) ;
#4188 = EDGE_CURVE ( 'NONE', #676286, #676306, #635610, .T. ) ;
#4189 = FILL_AREA_STYLE ('',( #4232 ) ) ;
#4190 = CARTESIAN_POINT ( 'NONE',  ( -121.9447331483449200, 27.92908706281610500, 56.87091875480921700 ) ) ;
#4191 = CARTESIAN_POINT ( 'NONE',  ( 0.6697473107341583900, 3.455506747529102400, -17.52598839651697600 ) ) ;
#4192 = SURFACE_SIDE_STYLE ('',( #1137 ) ) ;
#4193 = EDGE_CURVE ( 'NONE', #676316, #676258, #635647, .T. ) ;
#4194 = CARTESIAN_POINT ( 'NONE',  ( -122.2932360795161800, 27.16708706281610100, 57.14458621830490200 ) ) ;
#4195 = CARTESIAN_POINT ( 'NONE',  ( 0.4208316979810338100, 3.723617446346827500, -17.53371861304038500 ) ) ;
#4196 = SURFACE_STYLE_USAGE ( .BOTH. , #4192 ) ;
#4197 = CARTESIAN_POINT ( 'NONE',  ( -122.6417390106874200, 26.40508706281610100, 57.41825368180057900 ) ) ;
#4199 = EDGE_CURVE ( 'NONE', #676369, #676242, #635638, .T. ) ;
#4198 = CARTESIAN_POINT ( 'NONE',  ( 0.2844993308659785100, 3.845710772013149800, -17.53717920861543800 ) ) ;
#4200 =( LENGTH_UNIT ( ) NAMED_UNIT ( * ) SI_UNIT ( .MILLI., .METRE. ) );
#4201 = CARTESIAN_POINT ( 'NONE',  ( -123.3013271391921400, 26.40508706281610100, 58.00300634262971000 ) ) ;
#4202 = CARTESIAN_POINT ( 'NONE',  ( -0.01262593196096777200, 4.065253423476672600, -17.54338197621936500 ) ) ;
#4203 = EDGE_CURVE ( 'NONE', #676306, #676369, #635657, .T. ) ;
#4204 =( NAMED_UNIT ( * ) PLANE_ANGLE_UNIT ( ) SI_UNIT ( $, .RADIAN. ) );
#4205 = CARTESIAN_POINT ( 'NONE',  ( -123.9609152676968500, 26.40508706281610400, 58.58775900345885600 ) ) ;
#4206 = CARTESIAN_POINT ( 'NONE',  ( -0.1710174805536337500, 4.160628673898851400, -17.54606446127229400 ) ) ;
#4207 =( NAMED_UNIT ( * ) SI_UNIT ( $, .STERADIAN. ) SOLID_ANGLE_UNIT ( ) );
#4208 = EDGE_CURVE ( 'NONE', #676316, #676242, #635669, .T. ) ;
#4209 = CARTESIAN_POINT ( 'NONE',  ( -124.3094181988681300, 27.16708706281610100, 58.86142646695452600 ) ) ;
#4210 = CARTESIAN_POINT ( 'NONE',  ( -0.6649282900078066200, 4.398943640910163200, -17.55287471824241400 ) ) ;
#4211 = COLOUR_RGB ( '',0.7764705882352941300, 0.7568627450980391900, 0.7372549019607843600 ) ;
#4212 = CARTESIAN_POINT ( 'NONE',  ( -124.6579211300393800, 27.92908706281610500, 59.13509393045019600 ) ) ;
#4214 = EDGE_CURVE ( 'NONE', #676369, #676200, #635683, .T. ) ;
#4213 = CARTESIAN_POINT ( 'NONE',  ( -1.027389098304802400, 4.497287507275906600, -17.55587111299781000 ) ) ;
#4215 = CARTESIAN_POINT ( 'NONE',  ( -21.64035935137957600, -20.33255933544304000, 15.27965690295192000 ) ) ;
#4216 = CARTESIAN_POINT ( 'NONE',  ( -124.3842536665436900, 28.69108706281610200, 58.78659099927895000 ) ) ;
#4217 = CARTESIAN_POINT ( 'NONE',  ( -1.397237642069479000, 4.525092948283710100, -17.55723816708836100 ) ) ;
#4218 = EDGE_CURVE ( 'NONE', #676130, #676242, #635695, .T. ) ;
#4220 = B_SPLINE_CURVE_WITH_KNOTS ( 'NONE', 3,
 ( #339050, #339039, #339033, #339056, #339062, #339068, #339074, #339080, #339086, #339093, #339098, #339103, #339109, #339115, #339121 ),
 .UNSPECIFIED., .F., .F.,
 ( 4, 2, 2, 1, 2, 2, 2, 4 ),
 ( 0.0000000000000000000, 0.2499999999999928900, 0.3749999999999927800, 0.4374999999999927300, 0.4687499999999951200, 0.4999999999999975600, 0.7499999999999987800, 1.000000000000000000 ),
 .UNSPECIFIED. ) ;
#4219 = CARTESIAN_POINT ( 'NONE',  ( 14.33751062840431200, -31.19521652600687700, -37.95467004361137200 ) ) ;
#4221 = CARTESIAN_POINT ( 'NONE',  ( -124.1105862030480200, 29.45308706281609900, 58.43808806810769600 ) ) ;
#4222 = CARTESIAN_POINT ( 'NONE',  ( 19.43099999999999000, -10.96178257906458200, 0.6350000000000002300 ) ) ;
#4223 = DIRECTION ( 'NONE',  ( -0.6123724356957849200, 0.3535533905932746200, 0.7071067811865553400 ) ) ;
#4225 = EDGE_CURVE ( 'NONE', #676337, #676402, #635652, .T. ) ;
#4224 = PRESENTATION_STYLE_ASSIGNMENT (( #20254 ) ) ;
#4226 = CARTESIAN_POINT ( 'NONE',  ( -123.5258335422188800, 29.45308706281609500, 57.77849993960296600 ) ) ;
#4227 = DIRECTION ( 'NONE',  ( 0.7559289460184630500, 5.551115123125735900E-017, 0.6546536707079670900 ) ) ;
#4229 = CARTESIAN_POINT ( 'NONE',  ( -122.9410808813897200, 29.45308706281609900, 57.11891181109827200 ) ) ;
#4228 = FACE_OUTER_BOUND ( 'NONE', #440892, .T. ) ;
#4231 = EDGE_CURVE ( 'NONE', #676337, #676427, #635714, .T. ) ;
#4230 = DIRECTION ( 'NONE',  ( 0.0000000000000000000, -1.000000000000000000, 0.0000000000000000000 ) ) ;
#4232 = FILL_AREA_STYLE_COLOUR ( '', #1184 ) ;
#4233 = CARTESIAN_POINT ( 'NONE',  ( -122.6674134178940700, 28.69108706281610600, 56.77040887992700400 ) ) ;
#4235 = CARTESIAN_POINT ( 'NONE',  ( 20.44699999999998900, -10.59516515812917200, 3.471525321536261800E-016 ) ) ;
#4234 = SURFACE_STYLE_FILL_AREA ( #20179 ) ;
#4236 = EDGE_CURVE ( 'NONE', #676427, #676445, #635704, .T. ) ;
#4237 = CARTESIAN_POINT ( 'NONE',  ( -122.3937459543983700, 27.92908706281610500, 56.42190594875575000 ) ) ;
#4238 = CARTESIAN_POINT ( 'NONE',  ( 19.43099999999999000, -10.59516515812917200, 3.471525321536261800E-016 ) ) ;
#4239 = CONICAL_SURFACE ( 'NONE', #851098, 1.168400000000041800, 0.7853981633974449500 ) ;
#4240 = PLANE ( 'NONE',  #549661 ) ;
#4241 = EDGE_CURVE ( 'NONE', #676402, #676445, #635737, .T. ) ;
#4242 = CARTESIAN_POINT ( 'NONE',  ( -122.7422488855696500, 27.16708706281610100, 56.69557341225142000 ) ) ;
#4243 = CARTESIAN_POINT ( 'NONE',  ( -139.4999999999999700, 4.898587196589417800E-016, -295.0000000000000600 ) ) ;
#4244 = FILL_AREA_STYLE_COLOUR ( '', #1228 ) ;
#4245 = CARTESIAN_POINT ( 'NONE',  ( -123.0907518167409100, 26.40508706281610400, 56.96924087574711800 ) ) ;
#4247 = EDGE_CURVE ( 'NONE', #675770, #675736, #635721, .T. ) ;
#4246 = CARTESIAN_POINT ( 'NONE',  ( -0.2595467615285745300, -0.9483371261872726200, -18.57858769547616600 ) ) ;
#4248 = SURFACE_SIDE_STYLE ('',( #1181 ) ) ;
#4249 = CARTESIAN_POINT ( 'NONE',  ( -123.7503399452455900, 26.40508706281610100, 57.55399353657625700 ) ) ;
#4250 = CARTESIAN_POINT ( 'NONE',  ( 0.2807409217931240400, -0.5688112768788000700, -18.61908546145252100 ) ) ;
#4251 = EDGE_CURVE ( 'NONE', #676079, #676411, #635759, .T. ) ;
#4252 = SURFACE_STYLE_USAGE ( .BOTH. , #4248 ) ;
#4253 = CARTESIAN_POINT ( 'NONE',  ( -124.4099280737503200, 26.40508706281610400, 58.13874619740538900 ) ) ;
#4254 = CARTESIAN_POINT ( 'NONE',  ( 0.5208056212068261600, -0.3283878178922531900, -18.63824193815738500 ) ) ;
#4255 =( LENGTH_UNIT ( ) NAMED_UNIT ( * ) SI_UNIT ( .MILLI., .METRE. ) );
#4256 = EDGE_CURVE ( 'NONE', #676411, #676480, #635745, .T. ) ;
#4257 = CARTESIAN_POINT ( 'NONE',  ( -124.7584310049215900, 27.16708706281610100, 58.41241366090107300 ) ) ;
#4258 = CARTESIAN_POINT ( 'NONE',  ( 0.8994550094770772400, 0.2128786644201970700, -18.67332169196486500 ) ) ;
#4259 =( NAMED_UNIT ( * ) PLANE_ANGLE_UNIT ( ) SI_UNIT ( $, .RADIAN. ) );
#4260 = CARTESIAN_POINT ( 'NONE',  ( -125.1069339360928200, 27.92908706281610200, 58.68608112439675000 ) ) ;
#4262 = EDGE_CURVE ( 'NONE', #676480, #676500, #635774, .T. ) ;
#4261 = CARTESIAN_POINT ( 'NONE',  ( 1.043085604377576000, 0.5209232434204830200, -18.68972975627708500 ) ) ;
#4263 =( NAMED_UNIT ( * ) SI_UNIT ( $, .STERADIAN. ) SOLID_ANGLE_UNIT ( ) );
#4264 = CARTESIAN_POINT ( 'NONE',  ( -124.8332664725971500, 28.69108706281610200, 58.33757819322550400 ) ) ;
#4265 = CARTESIAN_POINT ( 'NONE',  ( 1.214099720233564200, 1.159343967752005000, -18.71939790831406100 ) ) ;
#4266 = EDGE_CURVE ( 'NONE', #676079, #676500, #635789, .T. ) ;
#4267 = CARTESIAN_POINT ( 'NONE',  ( -124.5595990091014800, 29.45308706281610300, 57.98907526205425000 ) ) ;
#4268 = CARTESIAN_POINT ( 'NONE',  ( 1.243728015179449400, 1.497960809483711800, -18.73305762759462900 ) ) ;
#4269 = PLANE ( 'NONE',  #549699 ) ;
#4270 = EDGE_CURVE ( 'NONE', #676455, #676471, #635766, .T. ) ;
#4271 = CARTESIAN_POINT ( 'NONE',  ( -123.9748463482723400, 29.45308706281610300, 57.32948713354951300 ) ) ;
#4272 = CARTESIAN_POINT ( 'NONE',  ( 1.200338935491374700, 1.992057189074354800, -18.75125694043384100 ) ) ;
#4273 = CARTESIAN_POINT ( 'NONE',  ( 19.43099999999999000, -11.69501742093540900, 0.6350000000000002300 ) ) ;
#4274 = CARTESIAN_POINT ( 'NONE',  ( -123.3900936874432300, 29.45308706281609900, 56.66989900504482600 ) ) ;
#4276 = EDGE_CURVE ( 'NONE', #676471, #676538, #635799, .T. ) ;
#4275 = CARTESIAN_POINT ( 'NONE',  ( 1.171232671226655000, 2.157242876353350000, -18.75704793721325800 ) ) ;
#4277 = DIRECTION ( 'NONE',  ( 0.0000000000000000000, -0.8660254037844387100, 0.4999999999999998300 ) ) ;
#4278 = CARTESIAN_POINT ( 'NONE',  ( -123.1164262239475000, 28.69108706281610600, 56.32139607387354400 ) ) ;
#4279 = CARTESIAN_POINT ( 'NONE',  ( 1.084550696935448600, 2.479417477368074600, -18.76791876410554100 ) ) ;
#4280 = EDGE_CURVE ( 'NONE', #676538, #676558, #635823, .T. ) ;
#4281 = DIRECTION ( 'NONE',  ( 0.0000000000000000000, -0.4999999999999998300, -0.8660254037844387100 ) ) ;
#4283 = CARTESIAN_POINT ( 'NONE',  ( -122.8427587604518400, 27.92908706281610500, 55.97289314270229700 ) ) ;
#4282 = COLOUR_RGB ( '',0.7529411764705882200, 0.7529411764705882200, 0.7529411764705882200 ) ;
#4284 = CARTESIAN_POINT ( 'NONE',  ( 1.027676625384266400, 2.634829146106100400, -18.77295009528300400 ) ) ;
#4285 = CARTESIAN_POINT ( 'NONE',  ( -20.37857652930530300, -17.00031645569620800, 14.01787408087764900 ) ) ;
#4286 = EDGE_CURVE ( 'NONE', #676455, #676558, #635837, .T. ) ;
#4287 = CARTESIAN_POINT ( 'NONE',  ( -123.1912616916230800, 27.16708706281611500, 56.24656060619796700 ) ) ;
#4289 = CARTESIAN_POINT ( 'NONE',  ( 0.8875129714285491200, 2.934569196536776400, -18.78237692544238200 ) ) ;
#4288 = FACE_OUTER_BOUND ( 'NONE', #391328, .T. ) ;
#4290 = CARTESIAN_POINT ( 'NONE',  ( -123.5397646227943200, 26.40508706281610400, 56.52022806969367300 ) ) ;
#4292 = EDGE_CURVE ( 'NONE', #676379, #676021, #635846, .T. ) ;
#4291 = CARTESIAN_POINT ( 'NONE',  ( 0.8032535685216366500, 3.080186243101330900, -18.78681160350426200 ) ) ;
#4293 = FILL_AREA_STYLE_COLOUR ( '', #1312 ) ;
#4294 = CARTESIAN_POINT ( 'NONE',  ( -124.1993527512990500, 26.40508706281610800, 57.10498073052279700 ) ) ;
#4295 = CARTESIAN_POINT ( 'NONE',  ( 0.6115766753989028100, 3.352719759628936600, -18.79493190137902300 ) ) ;
#4296 = EDGE_CURVE ( 'NONE', #676379, #676587, #635815, .T. ) ;
#4297 = FILL_AREA_STYLE ('',( #4244 ) ) ;
#4298 = CARTESIAN_POINT ( 'NONE',  ( -124.8589408798037700, 26.40508706281610400, 57.68973339135193600 ) ) ;
#4299 = CARTESIAN_POINT ( 'NONE',  ( 0.5048902084952160400, 3.479176059060759200, -18.79860702556178300 ) ) ;
#4301 = SURFACE_SIDE_STYLE ('',( #1224 ) ) ;
#4300 = PRESENTATION_STYLE_ASSIGNMENT (( #20301 ) ) ;
#4302 = EDGE_CURVE ( 'NONE', #676587, #676087, #635863, .T. ) ;
#4303 = CARTESIAN_POINT ( 'NONE',  ( -125.2074438109750400, 27.16708706281610100, 57.96340085484762700 ) ) ;
#4304 = CARTESIAN_POINT ( 'NONE',  ( 0.2702104234822930200, 3.712816185002872200, -18.80532189300633000 ) ) ;
#4305 = SURFACE_STYLE_USAGE ( .BOTH. , #4301 ) ;
#4306 = SURFACE_STYLE_FILL_AREA ( #20290 ) ;
#4307 = CARTESIAN_POINT ( 'NONE',  ( -125.5559467421462300, 27.92908706281610200, 58.23706831834329000 ) ) ;
#4309 = EDGE_CURVE ( 'NONE', #675420, #676577, #635880, .T. ) ;
#4308 = CARTESIAN_POINT ( 'NONE',  ( 0.1407726796993565800, 3.820897146486795100, -18.80838637014087000 ) ) ;
#4310 =( LENGTH_UNIT ( ) NAMED_UNIT ( * ) SI_UNIT ( .MILLI., .METRE. ) );
#4312 = CARTESIAN_POINT ( 'NONE',  ( -125.2822792786506100, 28.69108706281610200, 57.88856538717203600 ) ) ;
#4311 = CONICAL_SURFACE ( 'NONE', #851134, 1.422400000000000100, 0.7853981633974502800 ) ;
#4313 = CARTESIAN_POINT ( 'NONE',  ( -0.1324603882197518400, 4.010814793598288300, -18.81376290471628800 ) ) ;
#4314 = EDGE_CURVE ( 'NONE', #676577, #676618, #635874, .T. ) ;
#4315 =( NAMED_UNIT ( * ) PLANE_ANGLE_UNIT ( ) SI_UNIT ( $, .RADIAN. ) );
#4316 = CARTESIAN_POINT ( 'NONE',  ( -125.0086118151549400, 29.45308706281609900, 57.54006245600079000 ) ) ;
#4317 = CARTESIAN_POINT ( 'NONE',  ( -0.2760352510529998100, 4.092965829423151900, -18.81608463901540400 ) ) ;
#4318 =( NAMED_UNIT ( * ) SI_UNIT ( $, .STERADIAN. ) SOLID_ANGLE_UNIT ( ) );
#4319 = EDGE_CURVE ( 'NONE', #676618, #675960, #635901, .T. ) ;
#4320 = CARTESIAN_POINT ( 'NONE',  ( -124.4238591543258000, 29.45308706281610300, 56.88047432749606000 ) ) ;
#4321 = CARTESIAN_POINT ( 'NONE',  ( -0.5769411545736984300, 4.231945411926969500, -18.82008390002369300 ) ) ;
#4322 = B_SPLINE_CURVE_WITH_KNOTS ( 'NONE', 3,
 ( #71120, #71111, #71143, #71149, #71157, #71161, #71168, #71174, #71179, #71182, #71188 ),
 .UNSPECIFIED., .F., .F.,
 ( 4, 1, 1, 1, 1, 1, 1, 1, 4 ),
 ( 0.0000000000000000000, 0.1425630796063733200, 0.2738193090741004600, 0.3979767776699879600, 0.5173696419791551400, 0.6350426659712733500, 0.7518298076728203700, 0.8722368885792786100, 1.000000000000000000 ),
 .UNSPECIFIED. ) ;
#4323 = CARTESIAN_POINT ( 'NONE',  ( -123.8391064934966600, 29.45308706281610300, 56.22088619899136600 ) ) ;
#4325 = EDGE_CURVE ( 'NONE', #675544, #675572, #635918, .T. ) ;
#4324 = CARTESIAN_POINT ( 'NONE',  ( -0.7356709456866183900, 4.289021984268381400, -18.82176971836635500 ) ) ;
#4326 = CARTESIAN_POINT ( 'NONE',  ( 22.11473362116604200, -30.00459152600689400, -36.78627004361136700 ) ) ;
#4327 = CARTESIAN_POINT ( 'NONE',  ( -123.5654390300009900, 28.69108706281611600, 55.87238326782009800 ) ) ;
#4328 = CARTESIAN_POINT ( 'NONE',  ( -1.058169513947709200, 4.373659382548068700, -18.82441928146929300 ) ) ;
#4329 = EDGE_CURVE ( 'NONE', #675969, #675930, #635925, .T. ) ;
#4330 = DIRECTION ( 'NONE',  ( 0.8660254037844384900, 0.5000000000000003300, 2.138211768073722500E-048 ) ) ;
#4331 = CARTESIAN_POINT ( 'NONE',  ( -123.2917715665052600, 27.92908706281609800, 55.52388033664883700 ) ) ;
#4332 = CARTESIAN_POINT ( 'NONE',  ( -1.222380882749649200, 4.401713252610479200, -18.82539621498021600 ) ) ;
#4333 = DIRECTION ( 'NONE',  ( 0.5000000000000003300, -0.8660254037844384900, -7.697562365065398900E-049 ) ) ;
#4334 = EDGE_CURVE ( 'NONE', #675622, #675580, #635931, .T. ) ;
#4336 = B_SPLINE_CURVE_WITH_KNOTS ( 'NONE', 3,
 ( #235461, #235448, #235391, #235466, #235474, #235481, #235487, #235493, #235499, #235506, #235512, #235518, #235523, #235530, #235536, #235542, #235548, #235555, #235563, #235567, #235574, #235580, #235588, #235594, #235602, #235608, #235615, #235619, #235625, #235632 ),
 .UNSPECIFIED., .F., .F.,
 ( 4, 2, 2, 2, 2, 2, 2, 2, 2, 2, 2, 2, 2, 2, 4 ),
 ( 1.174754942860415700E-015, 0.0004127012243911427800, 0.0008254024487811108300, 0.001650804897561047000, 0.002063506121951015800, 0.002476207346340984300, 0.002888908570730953300, 0.003301609795120922300, 0.003714311019510891300, 0.004127012243900858900, 0.004539713468290827900, 0.004952414692680796900, 0.005365115917070765800, 0.005777817141460734800, 0.006603219590240667600 ),
 .UNSPECIFIED. ) ;
#4335 = CARTESIAN_POINT ( 'NONE',  ( -123.6402744976765600, 27.16708706281611500, 55.79754780014450700 ) ) ;
#4337 = CARTESIAN_POINT ( 'NONE',  ( -1.389611739589419600, 4.415225169077830400, -18.82603907197885500 ) ) ;
#4338 = FILL_AREA_STYLE_COLOUR ( '', #1270 ) ;
#4339 = CARTESIAN_POINT ( 'NONE',  ( -123.9887774288478100, 26.40508706281610400, 56.07121526364020500 ) ) ;
#4341 = EDGE_CURVE ( 'NONE', #675939, #675886, #635938, .T. ) ;
#4340 = DIRECTION ( 'NONE',  ( 1.000000000000000000, 0.0000000000000000000, 0.0000000000000000000 ) ) ;
#4342 = PLANE ( 'NONE',  #549777 ) ;
#4343 = CARTESIAN_POINT ( 'NONE',  ( -124.6483655573525100, 26.40508706281610800, 56.65596792446933700 ) ) ;
#4344 = EDGE_CURVE ( 'NONE', #676636, #676316, #635945, .T. ) ;
#4345 = CARTESIAN_POINT ( 'NONE',  ( -125.3079536858572600, 26.40508706281610400, 57.24072058529847600 ) ) ;
#4346 = CARTESIAN_POINT ( 'NONE',  ( 19.43099999999999000, -10.59516515812917200, 3.471525321536261800E-016 ) ) ;
#4348 = B_SPLINE_CURVE_WITH_KNOTS ( 'NONE', 3,
 ( #237535, #237483, #237521, #237543, #237553, #237562 ),
 .UNSPECIFIED., .F., .F.,
 ( 4, 2, 4 ),
 ( -7.087429601537742500E-016, 0.0005016580783134806900, 0.001003316156627670200 ),
 .UNSPECIFIED. ) ;
#4347 = PLANE ( 'NONE',  #549738 ) ;
#4349 = EDGE_CURVE ( 'NONE', #676636, #676645, #635954, .T. ) ;
#4350 = CARTESIAN_POINT ( 'NONE',  ( -125.6564566170284800, 27.16708706281610100, 57.51438804879415300 ) ) ;
#4351 = DIRECTION ( 'NONE',  ( -0.0000000000000000000, -0.0000000000000000000, -1.000000000000000000 ) ) ;
#4352 = FILL_AREA_STYLE ('',( #4338 ) ) ;
#4353 = CARTESIAN_POINT ( 'NONE',  ( -126.0049595481997400, 27.92908706281610500, 57.78805551228983700 ) ) ;
#4354 = EDGE_CURVE ( 'NONE', #676242, #676645, #635896, .T. ) ;
#4356 = SURFACE_SIDE_STYLE ('',( #1260 ) ) ;
#4355 = COLOUR_RGB ( '',0.0000000000000000000, 0.0000000000000000000, 0.0000000000000000000 ) ;
#4357 = CARTESIAN_POINT ( 'NONE',  ( -125.7312920847040700, 28.69108706281610200, 57.43955258111859100 ) ) ;
#4358 = CARTESIAN_POINT ( 'NONE',  ( 20.31999999999999000, 0.1695807626722645200, -1.922675724216933700 ) ) ;
#4359 = EDGE_CURVE ( 'NONE', #676645, #676509, #635985, .T. ) ;
#4360 = SURFACE_STYLE_USAGE ( .BOTH. , #4356 ) ;
#4361 = CARTESIAN_POINT ( 'NONE',  ( -125.4576246212082100, 29.45308706281651500, 57.09104964994714500 ) ) ;
#4362 = DIRECTION ( 'NONE',  ( 0.0000000000000000000, -0.5000000000000001100, 0.8660254037844386000 ) ) ;
#4363 =( LENGTH_UNIT ( ) NAMED_UNIT ( * ) SI_UNIT ( .MILLI., .METRE. ) );
#4364 = EDGE_CURVE ( 'NONE', #676509, #676130, #636000, .T. ) ;
#4366 = CARTESIAN_POINT ( 'NONE',  ( -124.8728719603788900, 29.45308706281612400, 56.43146152144225200 ) ) ;
#4365 = FACE_OUTER_BOUND ( 'NONE', #338848, .T. ) ;
#4367 =( NAMED_UNIT ( * ) PLANE_ANGLE_UNIT ( ) SI_UNIT ( $, .RADIAN. ) );
#4368 = EDGE_CURVE ( 'NONE', #676509, #676674, #636006, .T. ) ;
#4369 =( NAMED_UNIT ( * ) SI_UNIT ( $, .STERADIAN. ) SOLID_ANGLE_UNIT ( ) );
#4370 = CARTESIAN_POINT ( 'NONE',  ( 20.30729999999999100, -2.999171611731301800E-013, -0.7980253631741998100 ) ) ;
#4371 = PRESENTATION_STYLE_ASSIGNMENT (( #20352 ) ) ;
#4372 = EDGE_CURVE ( 'NONE', #676139, #676674, #635967, .T. ) ;
#4373 = CARTESIAN_POINT ( 'NONE',  ( 20.31999999999999000, 0.1695807626722634100, -1.771869775957282100 ) ) ;
#4374 = SURFACE_STYLE_FILL_AREA ( #20286 ) ;
#4375 = CARTESIAN_POINT ( 'NONE',  ( 19.43099999999999000, -10.96178257906458200, 0.6350000000000002300 ) ) ;
#4376 = EDGE_CURVE ( 'NONE', #676674, #676662, #636031, .T. ) ;
#4377 = DIRECTION ( 'NONE',  ( 0.0000000000000000000, 0.0000000000000000000, -1.000000000000000000 ) ) ;
#4378 = DIRECTION ( 'NONE',  ( -1.198702745190625100E-016, 1.000000000000000000, 1.100451627597918400E-014 ) ) ;
#4380 = DIRECTION ( 'NONE',  ( 0.0000000000000000000, 0.0000000000000000000, 1.000000000000000000 ) ) ;
#4379 = CONICAL_SURFACE ( 'NONE', #851167, 1.422400000000051800, 0.7853981633974503900 ) ;
#4382 = EDGE_CURVE ( 'NONE', #676662, #676157, #636045, .T. ) ;
#4381 = DIRECTION ( 'NONE',  ( 0.0000000000000000000, -0.5000000000000001100, 0.8660254037844386000 ) ) ;
#4383 = DIRECTION ( 'NONE',  ( 0.0000000000000000000, -1.000000000000000000, 0.0000000000000000000 ) ) ;
#4384 = DIRECTION ( 'NONE',  ( 1.000000000000000000, -0.0000000000000000000, -0.0000000000000000000 ) ) ;
#4385 = EDGE_CURVE ( 'NONE', #676662, #676711, #636052, .T. ) ;
#4386 = PLANE ( 'NONE',  #549815 ) ;
#4387 = CARTESIAN_POINT ( 'NONE',  ( -21.58920599372791900, -16.80552116297468900, 15.22850354530026200 ) ) ;
#4388 = EDGE_CURVE ( 'NONE', #676211, #676711, #636021, .T. ) ;
#4389 = EDGE_CURVE ( 'NONE', #676711, #675897, #636077, .T. ) ;
#4390 = FILL_AREA_STYLE_COLOUR ( '', #1355 ) ;
#4391 = CARTESIAN_POINT ( 'NONE',  ( -15.93850000000000800, -11.32839999999999500, -1.422400000000000100 ) ) ;
#4392 = CARTESIAN_POINT ( 'NONE',  ( -0.9047377650818971800, -1.229626102214405900, -18.01983715338740000 ) ) ;
#4393 = UNCERTAINTY_MEASURE_WITH_UNIT (LENGTH_MEASURE( 1.000000000000000100E-005 ), #181904, 'distance_accuracy_value', 'NONE');
#4394 = EDGE_CURVE ( 'NONE', #675911, #676347, #636094, .T. ) ;
#4395 = FILL_AREA_STYLE ('',( #4293 ) ) ;
#4396 = CARTESIAN_POINT ( 'NONE',  ( -124.8728719603794400, 29.19908706281612600, 55.89264615417826600 ) ) ;
#4397 = CARTESIAN_POINT ( 'NONE',  ( 20.31999999999999000, 0.2895139559228998600, -1.991028626836470100 ) ) ;
#4398 = SURFACE_SIDE_STYLE ('',( #1308 ) ) ;
#4399 = EDGE_CURVE ( 'NONE', #676258, #676347, #636069, .T. ) ;
#4400 = DIRECTION ( 'NONE',  ( 0.7071067811870283000, -3.007235666986501800E-016, 0.7071067811860667400 ) ) ;
#4401 = CARTESIAN_POINT ( 'NONE',  ( 20.31999999999999000, 0.4381393006689113800, -1.991028626836469600 ) ) ;
#4402 = SURFACE_STYLE_USAGE ( .BOTH. , #4398 ) ;
#4403 = DIRECTION ( 'NONE',  ( 0.7071067811860830600, 0.0000000000000000000, -0.7071067811870119800 ) ) ;
#4405 = EDGE_CURVE ( 'NONE', #676606, #676636, #636115, .T. ) ;
#4404 = CARTESIAN_POINT ( 'NONE',  ( 19.43099999999999000, -10.96178257906458200, -0.6350000000000000100 ) ) ;
#4406 =( LENGTH_UNIT ( ) NAMED_UNIT ( * ) SI_UNIT ( .MILLI., .METRE. ) );
#4407 = DIRECTION ( 'NONE',  ( 0.0000000000000000000, 0.0000000000000000000, -1.000000000000000000 ) ) ;
#4408 = CARTESIAN_POINT ( 'NONE',  ( -0.9131192670051557800, -1.254428002504335500, -17.76301952071034800 ) ) ;
#4409 = EDGE_CURVE ( 'NONE', #676347, #676752, #636131, .T. ) ;
#4410 =( NAMED_UNIT ( * ) PLANE_ANGLE_UNIT ( ) SI_UNIT ( $, .RADIAN. ) );
#4411 = CARTESIAN_POINT ( 'NONE',  ( 0.2999999999999947200, 4.499999999999939600, -22.25000000000000400 ) ) ;
#4412 = DIRECTION ( 'NONE',  ( 1.000000000000000000, 0.0000000000000000000, 0.0000000000000000000 ) ) ;
#4413 =( NAMED_UNIT ( * ) SI_UNIT ( $, .STERADIAN. ) SOLID_ANGLE_UNIT ( ) );
#4414 = EDGE_CURVE ( 'NONE', #676721, #676752, #525646, .T. ) ;
#4415 = CARTESIAN_POINT ( 'NONE',  ( -1.394174711988554100, 4.481155691583627900, -18.06475878132231100 ) ) ;
#4416 = FACE_OUTER_BOUND ( 'NONE', #391465, .T. ) ;
#4417 = DIRECTION ( 'NONE',  ( -1.587872102431180300E-016, 4.607022277463156900E-017, 1.000000000000000000 ) ) ;
#4418 = EDGE_CURVE ( 'NONE', #676606, #676721, #525662, .T. ) ;
#4419 = PRESENTATION_STYLE_ASSIGNMENT (( #20414 ) ) ;
#4420 = CARTESIAN_POINT ( 'NONE',  ( 22.80214128541994600, -31.19521652600690200, -36.78627004361136700 ) ) ;
#4421 = CARTESIAN_POINT ( 'NONE',  ( 20.96176136089328400, 7.223599589327570000, -38.27217004361138200 ) ) ;
#4422 = CARTESIAN_POINT ( 'NONE',  ( -1.049714785343269300, 4.454500928312231900, -18.06346910541140000 ) ) ;
#4423 = EDGE_CURVE ( 'NONE', #676691, #676771, #636152, .T. ) ;
#4425 = DIRECTION ( 'NONE',  ( 0.8660254037844386000, -0.5000000000000003300, 3.741870594129010900E-049 ) ) ;
#4424 = SURFACE_STYLE_FILL_AREA ( #20405 ) ;
#4426 = CARTESIAN_POINT ( 'NONE',  ( -125.1422796440113400, 29.19908706281611900, 56.16205383781051800 ) ) ;
#4427 = CARTESIAN_POINT ( 'NONE',  ( -0.8966902844709288000, -1.204802037107610500, -18.27665478602036200 ) ) ;
#4428 = DIRECTION ( 'NONE',  ( -0.5000000000000002200, -0.8660254037844384900, -2.266504474158144500E-048 ) ) ;
#4430 = EDGE_CURVE ( 'NONE', #676771, #675226, #525693, .T. ) ;
#4429 = COLOUR_RGB ( '',0.7529411764705882200, 0.7529411764705882200, 0.7529411764705882200 ) ;
#4431 = DIRECTION ( 'NONE',  ( -3.480921518692889500E-016, -1.000000000000000000, -7.719519468096794000E-017 ) ) ;
#4432 = CARTESIAN_POINT ( 'NONE',  ( -0.8889765228331718600, -1.179962867371379300, -18.53347241864145200 ) ) ;
#4433 = DIRECTION ( 'NONE',  ( -0.7071067811865201500, 0.0000000000000000000, 0.7071067811865748800 ) ) ;
#4435 = EDGE_CURVE ( 'NONE', #675463, #676691, #525718, .T. ) ;
#4434 = CARTESIAN_POINT ( 'NONE',  ( 20.44699999999998900, -10.96178257906458200, -0.6350000000000000100 ) ) ;
#4436 = EDGE_CURVE ( 'NONE', #676771, #676813, #636138, .T. ) ;
#4437 = FILL_AREA_STYLE ('',( #4470 ) ) ;
#4438 = DIRECTION ( 'NONE',  ( 0.0000000000000000000, 0.4999999999999996100, 0.8660254037844389300 ) ) ;
#4439 = FILL_AREA_STYLE ('',( #4390 ) ) ;
#4440 = EDGE_CURVE ( 'NONE', #676813, #676836, #525975, .T. ) ;
#4441 = SURFACE_SIDE_STYLE ('',( #1351 ) ) ;
#4443 = EDGE_CURVE ( 'NONE', #676836, #675226, #636144, .T. ) ;
#4442 = CARTESIAN_POINT ( 'NONE',  ( -0.4000795804194038400, -0.8961777324777198100, -19.84995085593216400 ) ) ;
#4444 = SURFACE_STYLE_USAGE ( .BOTH. , #4441 ) ;
#4445 = CARTESIAN_POINT ( 'NONE',  ( -0.6925775350130452000, -1.002720093239116500, -19.82884546806343500 ) ) ;
#4446 = EDGE_CURVE ( 'NONE', #676813, #676528, #636170, .T. ) ;
#4447 =( LENGTH_UNIT ( ) NAMED_UNIT ( * ) SI_UNIT ( .MILLI., .METRE. ) );
#4448 = CARTESIAN_POINT ( 'NONE',  ( -124.8728719603789700, 29.19908706281611200, 56.43146152144229400 ) ) ;
#4449 = CARTESIAN_POINT ( 'NONE',  ( -0.7117870661947237600, 4.365757150557189300, -18.06074136580632200 ) ) ;
#4450 =( NAMED_UNIT ( * ) PLANE_ANGLE_UNIT ( ) SI_UNIT ( $, .RADIAN. ) );
#4451 = EDGE_CURVE ( 'NONE', #676528, #676868, #530103, .T. ) ;
#4452 = DIRECTION ( 'NONE',  ( 0.7071067811865406900, -3.283904010534462700E-013, -0.7071067811865543500 ) ) ;
#4453 = CARTESIAN_POINT ( 'NONE',  ( -0.09305284942848152100, 4.080948171438688400, -18.05256023873801000 ) ) ;
#4454 =( NAMED_UNIT ( * ) SI_UNIT ( $, .STERADIAN. ) SOLID_ANGLE_UNIT ( ) );
#4455 = DIRECTION ( 'NONE',  ( -0.7071067811865748800, 0.0000000000000000000, -0.7071067811865202600 ) ) ;
#4457 = EDGE_CURVE ( 'NONE', #676868, #676836, #636101, .T. ) ;
#4456 = CARTESIAN_POINT ( 'NONE',  ( 0.1945720540167111500, 3.880868067981821500, -18.04699105772673900 ) ) ;
#4458 = CARTESIAN_POINT ( 'NONE',  ( 0.5562896632964552400, 3.520073055636377700, -18.03663797999182000 ) ) ;
#4459 = EDGE_CURVE ( 'NONE', #676781, #675248, #535343, .T. ) ;
#4460 = CARTESIAN_POINT ( 'NONE',  ( 19.43099999999999000, -10.59516515812917200, 3.471525321536261800E-016 ) ) ;
#4461 = CARTESIAN_POINT ( 'NONE',  ( 0.6673242074652703200, 3.388029571028064800, -18.03280581909029600 ) ) ;
#4462 = DIRECTION ( 'NONE',  ( 0.0000000000000000000, 0.8660254037844386000, 0.5000000000000001100 ) ) ;
#4463 = EDGE_CURVE ( 'NONE', #675520, #676868, #525809, .T. ) ;
#4464 = CARTESIAN_POINT ( 'NONE',  ( 20.76489221284721200, 8.212187669100485400, -38.27217004361138200 ) ) ;
#4465 = CARTESIAN_POINT ( 'NONE',  ( 0.8643169616053674200, 3.106216054506609800, -18.02441697339358100 ) ) ;
#4466 = DIRECTION ( 'NONE',  ( 0.0000000000000000000, -0.5000000000000001100, 0.8660254037844386000 ) ) ;
#4467 = CARTESIAN_POINT ( 'NONE',  ( 20.46239495851033000, 8.212187669100485400, -38.27217004361138200 ) ) ;
#4469 = EDGE_CURVE ( 'NONE', #676528, #676781, #526086, .T. ) ;
#4468 = CARTESIAN_POINT ( 'NONE',  ( 0.9492079994699869100, 2.958400779688816300, -18.01991886265773200 ) ) ;
#4470 = FILL_AREA_STYLE_COLOUR ( '', #1398 ) ;
#4471 = FACE_OUTER_BOUND ( 'NONE', #369885, .T. ) ;
#4472 = CARTESIAN_POINT ( 'NONE',  ( 1.092531209935289300, 2.649338928540088100, -18.01020455374558100 ) ) ;
#4473 = EDGE_CURVE ( 'NONE', #676781, #675791, #636183, .T. ) ;
#4474 = CARTESIAN_POINT ( 'NONE',  ( -21.43867658188839400, -16.67741594145570300, 15.07797413346074000 ) ) ;
#4476 = CARTESIAN_POINT ( 'NONE',  ( -125.1422796440113400, 29.19908706281611900, 56.16205383781051800 ) ) ;
#4475 = PRESENTATION_STYLE_ASSIGNMENT (( #20468 ) ) ;
#4477 = CARTESIAN_POINT ( 'NONE',  ( 1.151331957509971000, 2.486498727915996000, -18.00493489697350600 ) ) ;
#4478 = PLANE ( 'NONE',  #549895 ) ;
#4479 = EDGE_CURVE ( 'NONE', #675809, #676691, #525033, .T. ) ;
#4480 = DIRECTION ( 'NONE',  ( -3.480921518692889500E-016, -1.000000000000000000, -7.719519468096794000E-017 ) ) ;
#4482 = CARTESIAN_POINT ( 'NONE',  ( 1.238749442164910800, 2.154769135672402100, -17.99373593969522400 ) ) ;
#4481 = SURFACE_STYLE_FILL_AREA ( #20398 ) ;
#4483 = PLANE ( 'NONE',  #549854 ) ;
#4484 = DIRECTION ( 'NONE',  ( -0.7071067811865311400, 0.0000000000000000000, 0.7071067811865638900 ) ) ;
#4486 = EDGE_CURVE ( 'NONE', #676889, #676743, #636197, .T. ) ;
#4485 = CARTESIAN_POINT ( 'NONE',  ( 1.267444671374965900, 1.986900344263523800, -17.98784448208894600 ) ) ;
#4487 = COLOUR_RGB ( '',0.0000000000000000000, 0.0000000000000000000, 0.0000000000000000000 ) ;
#4488 = FILL_AREA_STYLE_COLOUR ( '', #1444 ) ;
#4489 = CARTESIAN_POINT ( 'NONE',  ( -125.9220877276987000, 29.19908706281611500, 55.20264063170008500 ) ) ;
#4490 = CARTESIAN_POINT ( 'NONE',  ( 1.295407518043149000, 1.647240919661333300, -17.97531893158528100 ) ) ;
#4491 = EDGE_CURVE ( 'NONE', #676897, #676889, #636190, .T. ) ;
#4492 = SURFACE_SIDE_STYLE ('',( #1394 ) ) ;
#4493 = CARTESIAN_POINT ( 'NONE',  ( -125.9332661535019200, 29.36842039614860800, 55.19146220589679100 ) ) ;
#4494 = CARTESIAN_POINT ( 'NONE',  ( 1.294418651326393100, 1.473719695765597600, -17.96861311339281300 ) ) ;
#4495 = SURFACE_STYLE_USAGE ( .BOTH. , #4492 ) ;
#4496 = EDGE_CURVE ( 'NONE', #676897, #676947, #636204, .T. ) ;
#4497 = CARTESIAN_POINT ( 'NONE',  ( -15.93850000000000800, -11.32839999999999500, 0.0000000000000000000 ) ) ;
#4498 = CARTESIAN_POINT ( 'NONE',  ( 1.262194835544709000, 1.132892425645133800, -17.95461841283097100 ) ) ;
[truncated: 83,111,627 more chars]
